# Supplementary material for: Evolution of a plant gene cluster in Solanaceae and emergence of metabolic diversity
Source: eLife. 2020 Jul 2;9:e56717. doi: 10.7554/eLife.56717 (PMC7386920; doi:10.7554/eLife.56717)
Supplement: Supplementary file 4. [file elife-56717-supp4.zip]

Archive with 44 entries (41 files):
- SupplementaryFile4/
- SupplementaryFile4/Czu_Cgl_5710.txt
- __MACOSX/
- __MACOSX/SupplementaryFile4/
- __MACOSX/SupplementaryFile4/._Czu_Cgl_5710.txt
- SupplementaryFile4/nachr07.txt
- __MACOSX/SupplementaryFile4/._nachr07.txt
- SupplementaryFile4/Spi_ch12_solgenome.txt
- __MACOSX/SupplementaryFile4/._Spi_ch12_solgenome.txt
- SupplementaryFile4/sl_chr07.txt
- __MACOSX/SupplementaryFile4/._sl_chr07.txt
- SupplementaryFile4/Itr_sc000011.1.txt
- __MACOSX/SupplementaryFile4/._Itr_sc000011.1.txt
- SupplementaryFile4/sl_chr12.txt
- __MACOSX/SupplementaryFile4/._sl_chr12.txt
- SupplementaryFile4/Icon
- __MACOSX/SupplementaryFile4/._Icon
- SupplementaryFile4/cg_Capang09g000406.txt
- __MACOSX/SupplementaryFile4/._cg_Capang09g000406.txt
- SupplementaryFile4/ccchr5.txt
- __MACOSX/SupplementaryFile4/._ccchr5.txt
- SupplementaryFile4/sm_chr07.txt
- __MACOSX/SupplementaryFile4/._sm_chr07.txt
- SupplementaryFile4/nb_Niben101Scf13411.txt
- __MACOSX/SupplementaryFile4/._nb_Niben101Scf13411.txt
- SupplementaryFile4/Sme2.5_00196.1.txt
- __MACOSX/SupplementaryFile4/._Sme2.5_00196.1.txt
- SupplementaryFile4/nascaffold00296.txt
- __MACOSX/SupplementaryFile4/._nascaffold00296.txt
- SupplementaryFile4/paPeaxi162Scf00047.txt
- __MACOSX/SupplementaryFile4/._paPeaxi162Scf00047.txt
- SupplementaryFile4/stPGSC0003DMB000000250.txt
- __MACOSX/SupplementaryFile4/._stPGSC0003DMB000000250.txt
- SupplementaryFile4/Spi_ch07_solgenome.txt
- __MACOSX/SupplementaryFile4/._Spi_ch07_solgenome.txt
- SupplementaryFile4/paPeaxi162Scf00351.txt
- __MACOSX/SupplementaryFile4/._paPeaxi162Scf00351.txt
- SupplementaryFile4/piPeinf101Scf02326.txt
- __MACOSX/SupplementaryFile4/._piPeinf101Scf02326.txt
- SupplementaryFile4/stPGSC0003DMB000000140.txt
- __MACOSX/SupplementaryFile4/._stPGSC0003DMB000000140.txt
- SupplementaryFile4/no_NW_008971307.1.txt
- __MACOSX/SupplementaryFile4/._no_NW_008971307.1.txt
- __MACOSX/._SupplementaryFile4
