# Supplementary material for: Evolution of a plant gene cluster in Solanaceae and emergence of metabolic diversity
Source: eLife. 2020 Jul 2;9:e56717. doi: 10.7554/eLife.56717 (PMC7386920; doi:10.7554/eLife.56717)
Supplement: Supplementary file 4. [file elife-56717-supp4.zip › SupplementaryFile4/Czu_Cgl_5710.txt]

Start	Start	15420000	15420000
czChr09	Capana09g000448	15430802	15440433
czChr09	Czu_Chr09_15471175_15471699	15471175	15471699
czChr09	Capana09g000449	15490242	15501031
czChr09	Capana09g000450	15501355	15501810
czChr09	Capana09g000451	15502317	15508635
czChr09	Czu_Chr09_15531356_15531805	15531356	15531805
czChr09	Capana09g000452	15537750	15545110
czChr09	Czu_Chr09_15546026_15548944	15546026	15548944
czChr09	Capana09g000453	15556875	15564304
czChr09	Capana09g000454	15571172	15573347
End	End	15580000	15580000
