# Supplementary material for: Evolution of a plant gene cluster in Solanaceae and emergence of metabolic diversity
Source: eLife. 2020 Jul 2;9:e56717. doi: 10.7554/eLife.56717 (PMC7386920; doi:10.7554/eLife.56717)
Supplement: Supplementary file 4. [file elife-56717-supp4.zip › SupplementaryFile4/nachr07.txt]

Start	Start	3900000	3900000
nachr07	NIATv7_g38454.t1	3945900	3948510
nachr07	NIATv7_g38453.t1	3951069	3956347
nachr07	NIATv7_g25931.t1	4044984	4048798
nachr07	NIATv7_g25930.t1	4055958	4058736
nachr07	NIATv7_g25929.t1	4059403	4065593
nachr07	NIATv7_g25928.t1	4071063	4076895
nachr07	NIATv7_g25927.t1	4080313	4081197
nachr07	NIATv7_g52750.t1	4091512	4092261
nachr07	NIATv7_g25925.t1	4094368	4100896
nachr07	NIATv7_g25924.t1	4102093	4109827
nachr07	NIATv7_g25923.t1	4114450	4120237
nachr07	NIATv7_g59959.t1	4159131	4159765
nachr07	NIATv7_g25921.t1	4185753	4192421
nachr07	NIATv7_g25920.t1	4192738	4196992		Enoyl
nachr07	NIATv7_g25919.t1	4223871	4231077
nachr07	NIATv7_g25918.t1	4233056	4234750
nachr07	NIATv7_g25917.t1	4235516	4245510
nachr07	NIATv7_g25916.t1	4250346	4256510
nachr07	NIATv7_g34958.t1	4308654	4309064
nachr07	NIATv7_g60133.t1	4353803	4354301
nachr07	NIATv7_g04637.t1	4419642	4420264
nachr07	NIATv7_g60123.t1	4649033	4649523
nachr07	NIATv7_g21454.t1	4666044	4669943
nachr07	NIATv7_g21453.t1	4670630	4671534
nachr07	NIATv7_g21452.t1	4691517	4693591
nachr07	NIATv7_g21449.t1	4740363	4749696
nachr07	NIATv7_g21448.t1	4751438	4752928
nachr07	NIATv7_g21447.t1	4769499	4771699
End	End	4800000	4800000
