# Supplementary material for: Evolution of a plant gene cluster in Solanaceae and emergence of metabolic diversity
Source: eLife. 2020 Jul 2;9:e56717. doi: 10.7554/eLife.56717 (PMC7386920; doi:10.7554/eLife.56717)
Supplement: Supplementary file 4. [file elife-56717-supp4.zip › SupplementaryFile4/Spi_ch12_solgenome.txt]

Start	Start	900000	900000
Spenn-ch12	Sopen12g002240	909654	914237
Spenn-ch12	Sopen12g002250	916926	919942
Spenn-ch12	Sopen12g002260	920770	927927
Spenn-ch12	Sopen12g002270	927606	940326
Spenn-ch12	Sopen12g002280	939803	949077
Spenn-ch12	Sopen12g002290	949573	951177		BAHD
Spenn-ch12	Sopen12g002300	957036	965566
Spenn-ch12	Sopen12g002310	965936	969907
Spenn-ch12	Sopen12g002320	969923	975227
Spenn-ch12	Sopen12g002330	976108	978457
Spenn-ch12	Sopen12g002340	982836	984059
Spenn-ch12	Sopen12g002350	985326	988977
Spenn-ch12	Sopen12g002360	990013	996547
End	End	1040000	1040000
