# Supplementary material for: Evolution of a plant gene cluster in Solanaceae and emergence of metabolic diversity
Source: eLife. 2020 Jul 2;9:e56717. doi: 10.7554/eLife.56717 (PMC7386920; doi:10.7554/eLife.56717)
Supplement: Supplementary file 4. [file elife-56717-supp4.zip › SupplementaryFile4/sl_chr07.txt]

Start_point	Start_point	57300000	57300000
slNC_015444.2	Sly_XP_004243635.1	57367913	57373778
slNC_015444.2	Sly_NC_015444.2_57414896_57415423	57414896	57415423
slNC_015444.2	Sly_NC_015444.2_57427485_57427667	57427485	57427667
slNC_015444.2	Sly_XP_004243634.1	57452667	57456839
slNC_015444.2	Sly_XP_004243633.1	57457605	57466008
slNC_015444.2	Sly_XP_004243632.1	57484531	57491189
slNC_015444.2	Sly_XP_004243631.1	57502776	57506328
slNC_015444.2	Sly_XP_004243630.1	57529222	57535638
slNC_015444.2	Sly_XP_004243629.1	57548654	57556030
slNC_015444.2	Sly_NP_001234540.1	57559196	57566735
slNC_015444.2	Sly_XP_004243628.1	57581969	57584105		acyl
slNC_015444.2	Sly_XP_004243627.2	57607528	57609735		acyl
slNC_015444.2	Sly_NC_015444.2_57613292_57613408	57613292	57613408
slNC_015444.2	Sly_NC_015444.2_57624788_57625180	57624788	57625180
slNC_015444.2	Sly_XP_004243626.1	57629121	57631205		acyl
slNC_015444.2	Sly_XP_004243893.1	57635853	57637345		BAHD
slNC_015444.2	Sly_XP_004243624.1	57645804	57648298		Enoyl
slNC_015444.2	Sly_NC_015444.2_57664167_57666973	57664167	57666973
slNC_015444.2	Sly_XP_004243890.1	57667062	57668510		BAHD
slNC_015444.2	Sly_XP_004243889.1	57674166	57675706		BAHD
slNC_015444.2	Sly_NC_015444.2_57691666_57693072	57691666	57693072
slNC_015444.2	Sly_NC_015444.2_57696956_57698195	57696956	57698195
slNC_015444.2	Sly_NC_015444.2_57698382_57698747	57698382	57698747
slNC_015444.2	Sly_NC_015444.2_57703094_57703648	57703094	57703648
slNC_015444.2	Sly_NC_015444.2_57719355_57720185	57719355	57720185
slNC_015444.2	Sly_XP_004243625.1	57726903	57730019		Enoyl
slNC_015444.2	Sly_NC_015444.2_57744543_57744845	57744543	57744845
slNC_015444.2	Sly_XP_004243888.1	57750151	57753404		Enoyl
slNC_015444.2	Sly_NC_015444.2_57760449_57761378	57760449	57761378
slNC_015444.2	Sly_NC_015444.2_57761693_57762076	57761693	57762076
slNC_015444.2	Sly_XP_010323937.1	57778278	57781802		Enoyl
slNC_015444.2	Sly_NC_015444.2_57785062_57785699	57785062	57785699
slNC_015444.2	Sly_NC_015444.2_57796364_57797399	57796364	57797399
slNC_015444.2	Sly_NC_015444.2_57797997_57798101	57797997	57798101
slNC_015444.2	Sly_XP_004243623.1	57798132	57803629
slNC_015444.2	Sly_NC_015444.2_57806843_57810265	57806843	57810265
slNC_015444.2	Sly_XP_010323931.1	57817435	57832664
slNC_015444.2	Sly_XP_010323934.1	57833289	57839089
slNC_015444.2	Sly_XP_004243621.1	57840427	57854665
slNC_015444.2	Sly_XP_004243885.2	57869640	57870631
slNC_015444.2	Sly_XP_004243620.1	57876687	57883377
slNC_015444.2	Sly_NC_015444.2_57883580_57883687	57883580	57883687
slNC_015444.2	Sly_XP_004243619.1	57893649	57899362
slNC_015444.2	Sly_XP_004243618.1	57907569	57920823
slNC_015444.2	Sly_NP_001234109.1	57921595	57923209
slNC_015444.2	Sly_XP_004243884.1	57925485	57928010
slNC_015444.2	Sly_XP_004243617.1	57930102	57935632
slNC_015444.2	Sly_XP_010324105.1	57969707	57970804
End_point	End_point	58000000	58000000
