# Supplementary material for: Evolution of a plant gene cluster in Solanaceae and emergence of metabolic diversity
Source: eLife. 2020 Jul 2;9:e56717. doi: 10.7554/eLife.56717 (PMC7386920; doi:10.7554/eLife.56717)
Supplement: Supplementary file 4. [file elife-56717-supp4.zip › SupplementaryFile4/Itr_sc000011.1.txt]

Start	Start	850000	850000
itItr_sc000011.1	Itr_sc000011.1_g00137.1	858688	860996
itItr_sc000011.1	Itr_sc000011.1_g00138.1	862484	867971
itItr_sc000011.1	Itr_sc000011.1_g00139.1	869288	873698
itItr_sc000011.1	Itr_sc000011.1_g00140.1	875610	877889
itItr_sc000011.1	Itr_sc000011.1_g00141.1	891656	895155
itItr_sc000011.1	Itr_sc000011.1_g00142.1	896944	900831
itItr_sc000011.1	Itr_sc000011.1_g00143.1	901338	903560
End	End	910000	910000
