# Supplementary material for: Evolution of a plant gene cluster in Solanaceae and emergence of metabolic diversity
Source: eLife. 2020 Jul 2;9:e56717. doi: 10.7554/eLife.56717 (PMC7386920; doi:10.7554/eLife.56717)
Supplement: Supplementary file 4. [file elife-56717-supp4.zip › SupplementaryFile4/sl_chr12.txt]

Start_point	Start_point	800000	800000
slNC_015449.2	Sly_XP_010313685.1	801661	806083
slNC_015449.2	Sly_XP_004252042.1	818596	822470
slNC_015449.2	Sly_XP_010313686.1	823426	829424
slNC_015449.2	Sly_XP_004251555.1	840970	847767
slNC_015449.2	Sly_XP_004252044.1	848752	850208		BAHD
slNC_015449.2	Sly_XP_004252045.1	856662	859225
slNC_015449.2	Sly_NC_015449.2_864652_864750	864652	864750
slNC_015449.2	Sly_NC_015449.2_870914_871033	870914	871033
slNC_015449.2	Sly_XP_004252046.1	871527	878552
slNC_015449.2	Sly_XP_004252047.1	879253	882518
slNC_015449.2	Sly_XP_004251556.1	882635	887914
slNC_015449.2	Sly_NP_001234624.1	888568	891129
slNC_015449.2	Sly_XP_004252048.1	898165	901218
slNC_015449.2	Sly_XP_010313689.1	902721	909123
End_point	End_point	950000	950000
