# Supplementary material for: Evolution of a plant gene cluster in Solanaceae and emergence of metabolic diversity
Source: eLife. 2020 Jul 2;9:e56717. doi: 10.7554/eLife.56717 (PMC7386920; doi:10.7554/eLife.56717)
Supplement: Supplementary file 4. [file elife-56717-supp4.zip › SupplementaryFile4/cg_Capang09g000406.txt]

Start	Start	14500000	14500000
cgChr09	Capang09g000406	14506152	14511357
cgChr09	Cgl_Chr09_14516186_14519104	14516186	14519104
cgChr09	Capang09g000407	14520024	14527381
cgChr09	Cgl_Chr09_14531650_14531832	14531650	14531832
cgChr09	Cgl_Chr09_14533322_14533771	14533322	14533771
cgChr09	Cgl_Chr09_14538217_14538450	14538217	14538450
cgChr09	Capang09g000408	14556825	14563136
cgChr09	Capang09g000409	14566142	14566594
cgChr09	Capang09g000410	14568312	14574400
cgChr09	Cgl_Chr09_14596257_14596781	14596257	14596781
cgChr09	Capang09g000411	14628421	14636040
End	End	14640000	14640000
