# Supplementary material for: Evolution of a plant gene cluster in Solanaceae and emergence of metabolic diversity
Source: eLife. 2020 Jul 2;9:e56717. doi: 10.7554/eLife.56717 (PMC7386920; doi:10.7554/eLife.56717)
Supplement: Supplementary file 4. [file elife-56717-supp4.zip › SupplementaryFile4/ccchr5.txt]

Start	Start	900000	900000
ccchr5	Cc05_g00510	914293	925190
ccchr5	Cc05_g00520	928999	930648
ccchr5	Cc05_g00530	933356	936608
ccchr5	Cc05_g00540	940731	946926
ccchr5	Cc05_g00550	949252	955538
ccchr5	Cc05_g00560	964039	966732
ccchr5	Cca_chr5_977204_977350	977204	977350
ccchr5	Cca_chr5_986197_986361	986197	986361
ccchr5	Cca_chr5_986476_986763	986476	986763
ccchr5	Cca_chr5_986935_987183	986935	987183
ccchr5	Cca_chr5_992831_993790	992831	993790
ccchr5	Cca_chr5_993922_994113	993922	994113			BAHD
ccchr5	Cc05_g00570	1002640	1004261
ccchr5	Cc05_g00580	1007994	1009512
ccchr5	Cc05_g00590	1009698	1011204
ccchr5	Cc05_g00600	1011329	1015427
ccchr5	Cc05_g00610	1016855	1027878
ccchr5	Cca_chr5_1078895_1079338	1078895	1079338
ccchr5	Cc05_g00620	1080388	1086884
End	End	1090000	1090000
