# Supplementary material for: Evolution of a plant gene cluster in Solanaceae and emergence of metabolic diversity
Source: eLife. 2020 Jul 2;9:e56717. doi: 10.7554/eLife.56717 (PMC7386920; doi:10.7554/eLife.56717)
Supplement: Supplementary file 4. [file elife-56717-supp4.zip › SupplementaryFile4/sm_chr07.txt]

Start	Start	120400000	120400000
SMEL3Ch07	SMEL_007g285160.1.01	120490159	120494839		Enoyl
SMEL3Ch07	SMEL_007g285170.1.01	120506856	120508713
SMEL3Ch07	SMEL_007g285180.1.01	120517962	120519269		BAHD
SMEL3Ch07	SMEL_007g285190.1.01	120726716	120727102
SMEL3Ch07	SMEL_007g285200.1.01	120771451	120772758		BAHD
SMEL3Ch07	SMEL_007g285210.1.01	120786926	120790647
SMEL3Ch07	SMEL_007g285220.1.01	120798438	120799522
SMEL3Ch07	SMEL_007g285230.1.01	120861197	120863232		acyl
SMEL3Ch07	SMEL_007g285240.1.01	120925432	120927271		acyl
SMEL3Ch07	SMEL_007g285250.1.01	120952385	120952780
SMEL3Ch07	SMEL_007g285260.1.01	120963321	120966011
SMEL3Ch07	SMEL_007g285270.1.01	121007937	121016585
SMEL3Ch07	SMEL_007g285280.1.01 	121077723	121085377
SMEL3Ch07	SMEL_007g285290.1.01 	121328118	121329862
SMEL3Ch07	SMEL_007g285300.1.01 	121395113	121396582
SMEL3Ch07	SMEL_007g285310.1.01 	121409164	121409472
SMEL3Ch07	SMEL_007g285320.1.01 	121409932	121410799
SMEL3Ch07	SMEL_007g285330.1.01 	121418942	121428019
SMEL3Ch07	SMEL_007g285340.1.01 	121449403	121456310
SMEL3Ch07	SMEL_007g285350.1.01 	121534220	121543403
SMEL3Ch07	SMEL_007g285360.1.01 	121592345	121592719
SMEL3Ch07	SMEL_007g285370.1.01 	121690851	121691106
SMEL3Ch07	SMEL_007g285380.1.01 	121709581	121710057
SMEL3Ch07	SMEL_007g285390.1.01 	121719306	121722501
SMEL3Ch07	SMEL_007g285400.1.01 	121723467	121728042
SMEL3Ch07	SMEL_007g285410.1.01 	121805573	121807249
SMEL3Ch07	SMEL_007g285420.1.01 	121812943	121814338
SMEL3Ch07	SMEL_007g285430.1.01 	121820097	121821565
SMEL3Ch07	SMEL_007g285440.1.01 	121824461	121825935
SMEL3Ch07	SMEL_007g285450.1.01 	121853136	121857368
SMEL3Ch07	SMEL_007g285460.1.01 	121859466	121861322
SMEL3Ch07	SMEL_007g285470.1.01	121887956	121891984
SMEL3Ch07	SMEL_007g285480.1.01	121920408	121921157
SMEL3Ch07	SMEL_007g285490.1.01	121923632	121935502
SMEL3Ch07	SMEL_007g285500.1.01	121936824	121945087
SMEL3Ch07	SMEL_007g285510.1.01 	121959370	121964745
SMEL3Ch07	SMEL_007g285520.1.01 	121991612	121991794
SMEL3Ch07	SMEL_007g285530.1.01 	121991997	121993065
SMEL3Ch07	SMEL_007g285540.1.01	122061877	122063193
SMEL3Ch07	SMEL_007g285550.1.01	122066748	122068315
SMEL3Ch07	SMEL_007g285560.1.01	122101847	122102471
SMEL3Ch07	SMEL_007g285570.1.01	122114982	122120845
SMEL3Ch07	SMEL_007g285580.1.01	122274344	122287239
End	End	122300000	122300000
