# Supplementary material for: Evolution of a plant gene cluster in Solanaceae and emergence of metabolic diversity
Source: eLife. 2020 Jul 2;9:e56717. doi: 10.7554/eLife.56717 (PMC7386920; doi:10.7554/eLife.56717)
Supplement: Supplementary file 4. [file elife-56717-supp4.zip › SupplementaryFile4/nb_Niben101Scf13411.txt]

Start	Start	0	0
nbNiben101Scf13411	Niben101Scf13411g00012.1	17397	25886
nbNiben101Scf13411	Niben101Scf13411g00007.1	52986	62148
nbNiben101Scf13411	Niben101Scf13411g00005.1	63444	63800
nbNiben101Scf13411	Niben101Scf13411g00011.1	64066	64345
nbNiben101Scf13411	Nbe_Niben101Scf13411_71309_71520	71309	71520
nbNiben101Scf13411	Niben101Scf13411g01001.1	82921	90356
nbNiben101Scf13411	Nbe_Niben101Scf13411_140639_140974	140639	140974
nbNiben101Scf13411	Niben101Scf13411g02001.1	215797	218188		acyl
nbNiben101Scf13411	Nbe_Niben101Scf13411_222742_222975	222742	222975
nbNiben101Scf13411	Nbe_Niben101Scf13411_244375_244644	244375	244644
nbNiben101Scf13411	Niben101Scf13411g02002.1	246400	252034
nbNiben101Scf13411	Niben101Scf13411g03002.1	254535	299924
nbNiben101Scf13411	Niben101Scf13411g03006.1	295010	296848
nbNiben101Scf13411	Nbe_Niben101Scf13411_307123_308276	307123	308276
nbNiben101Scf13411	Nbe_Niben101Scf13411_335188_336420	335188	336420
nbNiben101Scf13411	Nbe_Niben101Scf13411_374449_375592	374449	375592
nbNiben101Scf13411	Nbe_Niben101Scf13411_376338_376789	376338	376789
nbNiben101Scf13411	Nbe_Niben101Scf13411_376830_377102	376830	377102
nbNiben101Scf13411	Nbe_Niben101Scf13411_386100_386315	386100	386315
nbNiben101Scf13411	Nbe_Niben101Scf13411_387086_387280	387086	387280
nbNiben101Scf13411	Niben101Scf13411g04012.1	434871	445712
nbNiben101Scf13411	Nbe_Niben101Scf13411_446147_446335	446147	446335
nbNiben101Scf13411	Niben101Scf13411g04009.1	454786	462383
nbNiben101Scf13411	Niben101Scf13411g04014.1	463893	472983
nbNiben101Scf13411	Niben101Scf13411g05013.1	493807	504784
nbNiben101Scf13411	Nbe_Niben101Scf13411_504886_505128	504886	505128
nbNiben101Scf13411	Nbe_Niben101Scf13411_505559_505864	505559	505864
nbNiben101Scf13411	Niben101Scf13411g05014.1	511901	513970
nbNiben101Scf13411	Nbe_Niben101Scf13411_515004_515820	515004	515820
nbNiben101Scf13411	Nbe_Niben101Scf13411_518915_519622	518915	519622
nbNiben101Scf13411	Niben101Scf13411g05003.1	527048	527692
nbNiben101Scf13411	Nbe_Niben101Scf13411_541858_542241	541858	542241
nbNiben101Scf13411	Niben101Scf13411g05026.1	549641	555951
nbNiben101Scf13411	Niben101Scf13411g05036.1	563067	571629
nbNiben101Scf13411	Niben101Scf13411g05021.1	572029	574975
nbNiben101Scf13411	Niben101Scf13411g05037.1	576583	580285
nbNiben101Scf13411	Niben101Scf13411g05020.1	618208	626010
nbNiben101Scf13411	Nbe_Niben101Scf13411_630915_631370	630915	631370
nbNiben101Scf13411	Nbe_Niben101Scf13411_638410_638643	638410	638643
nbNiben101Scf13411	Nbe_Niben101Scf13411_650440_651618	650440	651618
End	End	660000	660000
