# Supplementary material for: Evolution of a plant gene cluster in Solanaceae and emergence of metabolic diversity
Source: eLife. 2020 Jul 2;9:e56717. doi: 10.7554/eLife.56717 (PMC7386920; doi:10.7554/eLife.56717)
Supplement: Supplementary file 4. [file elife-56717-supp4.zip › SupplementaryFile4/Sme2.5_00196.1.txt]

Start	Start	110000	110000
smSme2.5_00196.1	Sme2.5_00196.1_g00013.1	105827	108059
smSme2.5_00196.1	Sme2.5_00196.1_g00014.1	110552	113565
smSme2.5_00196.1	Sme2.5_00196.1_116141_116302	116141	116302
smSme2.5_00196.1	Sme2.5_00196.1_g00015.1	116981	122159
smSme2.5_00196.1	Sme2.5_00196.1_g00016.1	127694	135429
smSme2.5_00196.1	Sme2.5_00196.1_g00017.1	136714	141560
smSme2.5_00196.1	Sme2.5_00196.1_g00018.1	142330	143558		BAHD
smSme2.5_00196.1	Sme2.5_00196.1_g00019.1	147529	154555
End	End	200000	200000
