# Supplementary material for: Evolution of a plant gene cluster in Solanaceae and emergence of metabolic diversity
Source: eLife. 2020 Jul 2;9:e56717. doi: 10.7554/eLife.56717 (PMC7386920; doi:10.7554/eLife.56717)
Supplement: Supplementary file 4. [file elife-56717-supp4.zip › SupplementaryFile4/nascaffold00296.txt]

start	start	160000	160000
nascaffold00296	NIATv7_g18879.t1	161855	169529
nascaffold00296	NIATv7_g18877.t1	230172	231696		BAHD
nascaffold00296	NIATv7_g18876.t1	262051	265929
nascaffold00296	NIATv7_g58785.t1	265936	272570
end	end	280000	280000
