# Supplementary material for: Evolution of a plant gene cluster in Solanaceae and emergence of metabolic diversity
Source: eLife. 2020 Jul 2;9:e56717. doi: 10.7554/eLife.56717 (PMC7386920; doi:10.7554/eLife.56717)
Supplement: Supplementary file 4. [file elife-56717-supp4.zip › SupplementaryFile4/paPeaxi162Scf00047.txt]

Start	Start	2200000	2200000
paPeaxi162Scf00047	Peaxi162Scf00047g02228.1	2233178	2237347
paPeaxi162Scf00047	Peaxi162Scf00047g02238.1	2239417	2242211
paPeaxi162Scf00047	Peaxi162Scf00047g02225.1	2248271	2251349
paPeaxi162Scf00047	Peaxi162Scf00047g02230.1	2252914	2260992
paPeaxi162Scf00047	Peaxi162Scf00047g02240.1	2274011	2280118
paPeaxi162Scf00047	Peaxi162Scf00047g02336.1	2283701	2298295		Enoyl
paPeaxi162Scf00047	Peaxi162Scf00047g00235.1	2306072	2307259		BAHD
paPeaxi162Scf00047	Peaxi162Scf00047g02333.1	2310311	2313570
paPeaxi162Scf00047	Peaxi162Scf00047g02337.1	2313967	2318566
paPeaxi162Scf00047	Peaxi162Scf00047g02318.1	2320979	2323563
paPeaxi162Scf00047	Peaxi162Scf00047g02324.1	2324914	2326423
paPeaxi162Scf00047	Peaxi162Scf00047g02330.1	2329129	2332363
paPeaxi162Scf00047	Peaxi162Scf00047g02340.1	2335300	2344532
End	End	2400000	2400000
