# Supplementary material for: Evolution of a plant gene cluster in Solanaceae and emergence of metabolic diversity
Source: eLife. 2020 Jul 2;9:e56717. doi: 10.7554/eLife.56717 (PMC7386920; doi:10.7554/eLife.56717)
Supplement: Supplementary file 4. [file elife-56717-supp4.zip › SupplementaryFile4/stPGSC0003DMB000000250.txt]

Start	Start	550000	550000
stPGSC0003DMB000000250	PGSC0003DMP400027904	582117	587618
stPGSC0003DMB000000250	PGSC0003DMP400027901	593007	601680
stPGSC0003DMB000000250	PGSC0003DMP400027900	605520	609504
stPGSC0003DMB000000250	PGSC0003DMP400027887	610363	618289
stPGSC0003DMB000000250	PGSC0003DMP400027898	625798	632715
stPGSC0003DMB000000250	PGSC0003DMP400027897	634755	638304
stPGSC0003DMB000000250	PGSC0003DMP400027895	659049	665629
stPGSC0003DMB000000250	PGSC0003DMP400027893	668022	674776
stPGSC0003DMB000000250	PGSC0003DMP400027884	677755	685548
stPGSC0003DMB000000250	Stu_PGSC0003DMB000000250_700687_700845	700687	700845
stPGSC0003DMB000000250	PGSC0003DMP400058544	705331	707199		acyl
stPGSC0003DMB000000250	PGSC0003DMP400027890	709605	711485		acyl
stPGSC0003DMB000000250	PGSC0003DMP400027889	715323	717169		acyl
stPGSC0003DMB000000250	Stu_PGSC0003DMB000000250_726268_731810	726268	731810
stPGSC0003DMB000000250	PGSC0003DMP400066392	731403	731810
stPGSC0003DMB000000250	PGSC0003DMP400027882	734823	736121		BAHD
stPGSC0003DMB000000250	PGSC0003DMP400027888	764159	766341		Enoyl
stPGSC0003DMB000000250	Stu_PGSC0003DMB000000250_788708_789100	788708	789100
stPGSC0003DMB000000250	PGSC0003DMP400036532	790353	797986
stPGSC0003DMB000000250	Stu_PGSC0003DMB000000250_801829_801921	801829	801921
stPGSC0003DMB000000250	PGSC0003DMP400036533	801995	803224		Enoyl
stPGSC0003DMB000000250	Stu_PGSC0003DMB000000250_849164_849505	849164	849505
stPGSC0003DMB000000250	PGSC0003DMP400044332	850257	851710		BAHD
stPGSC0003DMB000000250	Stu_PGSC0003DMB000000250_855848_856251	855848	856251
stPGSC0003DMB000000250	PGSC0003DMP400044330	866905	867357
stPGSC0003DMB000000250	Stu_PGSC0003DMB000000250_889627_891403	889627	891403
End	End	900000	900000
