# Supplementary material for: Evolution of a plant gene cluster in Solanaceae and emergence of metabolic diversity
Source: eLife. 2020 Jul 2;9:e56717. doi: 10.7554/eLife.56717 (PMC7386920; doi:10.7554/eLife.56717)
Supplement: Supplementary file 4. [file elife-56717-supp4.zip › SupplementaryFile4/Spi_ch07_solgenome.txt]

Start_point	Start_point	67850000	67850000
Spenn-ch07	Sopen07g023090	67910199	67916153
Spenn-ch07	Sopen07g023100	67919729	67927898
Spenn-ch07	Sopen07g023110	67932660	67936830
Spenn-ch07	Sopen07g023120	67937687	67946141
Spenn-ch07	Sopen07g023130	67949070	67957431
Spenn-ch07	Sopen07g023140	67964050	67971027
Spenn-ch07	Sopen07g023150	67975080	67978733
Spenn-ch07	Sopen07g023160	68004320	68010896
Spenn-ch07	Sopen07g023170	68018450	68024773
Spenn-ch07	Sopen07g023180	68027371	68036931
Spenn-ch07	Sopen07g023190	68043515	68044491
Spenn-ch07	Sopen07g023200	68047130	68049254		acyl
Spenn-ch07	Sopen07g023210	68083460	68095069		acyl
Spenn-ch07	Sopen07g023220	68098010	68100075		acyl
Spenn-ch07	Sopen07g023230	68100095	68101531		BAHD
Spenn-ch07	Sopen07g023240	68102961	68107371
Spenn-ch07	Sopen07g023250	68131716	68134281		Enoyl
Spenn-ch07	Sopen07g023260	68139687	68144087
Spenn-ch07	Sopen07g023270	68157966	68161727		Enoyl
Spenn-ch07	Sopen07g023280	68161760	68163207		BAHD
Spenn-ch07	Sopen07g023290	68195986	68197597		BAHD
Spenn-ch07	Sopen07g023300	68208976	68219881		Enoyl
Spenn-ch07	Sopen07g023310	68236396	68239804		Enoyl
Spenn-ch07	Sopen07g023320	68255546	68256490
Spenn-ch07	Sopen07g023330	68267289	68273027
Spenn-ch07	Sopen07g023340	68275675	68282387
Spenn-ch07	Sopen07g023350	68285726	68292841
Spenn-ch07	Sopen07g023360	68298521	68313395
Spenn-ch07	Sopen07g023370	68335977	68347923
Spenn-ch07	Sopen07g023380	68353872	68370826
Spenn-ch07	Sopen07g023390	68396880	68400593
Spenn-ch07	Sopen07g023400	68402552	68408874
Spenn-ch07	Sopen07g023410	68419082	68432858
Spenn-ch07	Sopen07g023420	68433111	68435183
Spenn-ch07	Sopen07g023430	68436882	68440199
Spenn-ch07	Sopen07g023440	68441372	68446887
Spenn-ch07	Sopen07g023450	68452516	68453073
Spenn-ch07	Sopen07g023460	68474942	68484402
End_point	End_point	68500000	68500000
