# Supplementary material for: Evolution of a plant gene cluster in Solanaceae and emergence of metabolic diversity
Source: eLife. 2020 Jul 2;9:e56717. doi: 10.7554/eLife.56717 (PMC7386920; doi:10.7554/eLife.56717)
Supplement: Supplementary file 4. [file elife-56717-supp4.zip › SupplementaryFile4/paPeaxi162Scf00351.txt]

Start	Start	610000	610000
paPeaxi162Scf00351	Peaxi162Scf00351g00618.1	612190	619050
paPeaxi162Scf00351	Peaxi162Scf00351g00064.1	623436	624005
paPeaxi162Scf00351	Peaxi162Scf00351g00617.1	634908	642565
paPeaxi162Scf00351	Peaxi162Scf00351g00613.1	645289	652487
paPeaxi162Scf00351	Pax_Peaxi162Scf00351_653570_653827	653570	653827
paPeaxi162Scf00351	Pax_Peaxi162Scf00351_653890_653985	653890	653985
paPeaxi162Scf00351	Peaxi162Scf00351g00625.1	668942	673665
paPeaxi162Scf00351	Pax_Peaxi162Scf00351_681939_682400	681939	682400
paPeaxi162Scf00351	Pax_Peaxi162Scf00351_705178_706497	705178	706497
paPeaxi162Scf00351	Pax_Peaxi162Scf00351_742121_742279	742121	742279
paPeaxi162Scf00351	Pax_Peaxi162Scf00351_752174_752602	752174	752602
paPeaxi162Scf00351	Peaxi162Scf00351g00074.1	767797	778168		Enoyl
paPeaxi162Scf00351	Pax_Peaxi162Scf00351_794275_794655	794275	794655
paPeaxi162Scf00351	Pax_Peaxi162Scf00351_800119_800358	800119	800358
paPeaxi162Scf00351	Pax_Peaxi162Scf00351_802093_802233	802093	802233
paPeaxi162Scf00351	Pax_Peaxi162Scf00351_802392_802532	802392	802532
paPeaxi162Scf00351	Pax_Peaxi162Scf00351_802582_802800	802582	802800
paPeaxi162Scf00351	Pax_Peaxi162Scf00351_803565_803753	803565	803753
paPeaxi162Scf00351	Pax_Peaxi162Scf00351_829672_829914	829672	829914
paPeaxi162Scf00351	Peaxi162Scf00351g00818.1	836817	842503
paPeaxi162Scf00351	Pax_Peaxi162Scf00351_847389_847955	847389	847955
paPeaxi162Scf00351	Peaxi162Scf00351g00816.1	855472	856664		BAHD
paPeaxi162Scf00351	Pax_Peaxi162Scf00351_860915_861217	860915	861217
paPeaxi162Scf00351	Pax_Peaxi162Scf00351_867770_868572	867770	868572
paPeaxi162Scf00351	Pax_Peaxi162Scf00351_868655_869236	868655	869236
paPeaxi162Scf00351	Pax_Peaxi162Scf00351_869248_869472	869248	869472
paPeaxi162Scf00351	Peaxi162Scf00351g00820.1	876418	885586
paPeaxi162Scf00351	Pax_Peaxi162Scf00351_888750_889013	888750	889013
paPeaxi162Scf00351	Pax_Peaxi162Scf00351_889079_889177	889079	889177
paPeaxi162Scf00351	Peaxi162Scf00351g00910.1	894589	900505
paPeaxi162Scf00351	Pax_Peaxi162Scf00351_900667_900966	900667	900966
paPeaxi162Scf00351	Peaxi162Scf00351g00911.1	919608	924702
paPeaxi162Scf00351	Pax_Peaxi162Scf00351_927051_928697	927051	928697
paPeaxi162Scf00351	Pax_Peaxi162Scf00351_947342_947845	947342	947845
paPeaxi162Scf00351	Pax_Peaxi162Scf00351_947987_949230	947987	949230
paPeaxi162Scf00351	Pax_Peaxi162Scf00351_950830_951261	950830	951261
paPeaxi162Scf00351	Pax_Peaxi162Scf00351_971756_971929	971756	971929
paPeaxi162Scf00351	Pax_Peaxi162Scf00351_990411_990806	990411	990806
paPeaxi162Scf00351	Pax_Peaxi162Scf00351_1031651_1032271	1031651	1032271
paPeaxi162Scf00351	Pax_Peaxi162Scf00351_1032769_1033387	1032769	1033387
paPeaxi162Scf00351	Pax_Peaxi162Scf00351_1034610_1034798	1034610	1034798
paPeaxi162Scf00351	Pax_Peaxi162Scf00351_1034855_1035937	1034855	1035937
paPeaxi162Scf00351	Pax_Peaxi162Scf00351_1062354_1062581	1062354	1062581
paPeaxi162Scf00351	Pax_Peaxi162Scf00351_1070614_1071222	1070614	1071222
paPeaxi162Scf00351	Pax_Peaxi162Scf00351_1073157_1073375	1073157	1073375
paPeaxi162Scf00351	Pax_Peaxi162Scf00351_1075822_1076115	1075822	1076115
paPeaxi162Scf00351	Peaxi162Scf00351g00108.1	1115716	1119641
paPeaxi162Scf00351	Pax_Peaxi162Scf00351_1121655_1122809	1121655	1122809
paPeaxi162Scf00351	Peaxi162Scf00351g01011.1	1123770	1130270
End	End	1150000	1150000
