# Supplementary material for: Evolution of a plant gene cluster in Solanaceae and emergence of metabolic diversity
Source: eLife. 2020 Jul 2;9:e56717. doi: 10.7554/eLife.56717 (PMC7386920; doi:10.7554/eLife.56717)
Supplement: Supplementary file 4. [file elife-56717-supp4.zip › SupplementaryFile4/piPeinf101Scf02326.txt]

Start	Start	10000	10000
piPeinf101Scf02326	Peinf101Scf02326g00003.1	14565	17356
piPeinf101Scf02326	Peinf101Scf02326g00004.1	25419	26913
piPeinf101Scf02326	Peinf101Scf02326g00023.1	29829	32468
piPeinf101Scf02326	Pin_Peinf101Scf02326_33927_34148	33927	34148
piPeinf101Scf02326	Peinf101Scf02326g00026.1	35129	52210
piPeinf101Scf02326	Peinf101Scf02326g00027.1	62192	67959
piPeinf101Scf02326	Peinf101Scf02326g01037.1	71193	80178		Enoyl
piPeinf101Scf02326	Peinf101Scf02326g01039.1	86222	96395		Enoyl
piPeinf101Scf02326	Peinf101Scf02326g01004.1	105189	106475		BAHD
piPeinf101Scf02326	Pin_Peinf101Scf02326_108361_108564	108361	108564
piPeinf101Scf02326	Peinf101Scf02326g01034.1	109260	110314
piPeinf101Scf02326	Peinf101Scf02326g01035.1	110337	112347
piPeinf101Scf02326	Peinf101Scf02326g01005.1	112876	123457
piPeinf101Scf02326	Peinf101Scf02326g01042.1	148187	150333
piPeinf101Scf02326	Pin_Peinf101Scf02326_155264_155458	155264	155458
piPeinf101Scf02326	Peinf101Scf02326g01026.1	160084	161243
piPeinf101Scf02326	Peinf101Scf02326g01032.1	162983	166100
piPeinf101Scf02326	Peinf101Scf02326g01044.1	168961	175993
End	End	180000	180000
