# Supplementary material for: Evolution of a plant gene cluster in Solanaceae and emergence of metabolic diversity
Source: eLife. 2020 Jul 2;9:e56717. doi: 10.7554/eLife.56717 (PMC7386920; doi:10.7554/eLife.56717)
Supplement: Supplementary file 4. [file elife-56717-supp4.zip › SupplementaryFile4/stPGSC0003DMB000000140.txt]

Start	Start	1000000	1000000
stPGSC0003DMB000000140	PGSC0003DMP400050192	1037466	1041420
stPGSC0003DMB000000140	PGSC0003DMP400050224	1044324	1046738
stPGSC0003DMB000000140	PGSC0003DMP400050225	1050444	1053646
stPGSC0003DMB000000140	PGSC0003DMP400050189	1056566	1064643
stPGSC0003DMB000000140	PGSC0003DMP400050220	1066852	1073637
stPGSC0003DMB000000140	PGSC0003DMP400050187	1077819	1083238
stPGSC0003DMB000000140	PGSC0003DMP400050186	1084346	1085617		BAHD
stPGSC0003DMB000000140	Stu_PGSC0003DMB000000140_1097048_1097644	1097048	1097644
stPGSC0003DMB000000140	PGSC0003DMP400059804	1098383	1099620
stPGSC0003DMB000000140	PGSC0003DMP400065194	1112755	1113495
stPGSC0003DMB000000140	PGSC0003DMP400050217	1122584	1130280
stPGSC0003DMB000000140	PGSC0003DMP400050213	1131386	1135229
stPGSC0003DMB000000140	PGSC0003DMP400050184	1135581	1141961
stPGSC0003DMB000000140	PGSC0003DMP400050181	1143016	1145260
stPGSC0003DMB000000140	Stu_PGSC0003DMB000000140_1145526_1145906	1145526	1145906
stPGSC0003DMB000000140	PGSC0003DMP400050180	1151674	1154106
stPGSC0003DMB000000140	PGSC0003DMP400050212	1155956	1157528
stPGSC0003DMB000000140	PGSC0003DMP400050176	1169320	1176933
End	End	1200000	1200000
