# Supplementary material for: Evolution of a plant gene cluster in Solanaceae and emergence of metabolic diversity
Source: eLife. 2020 Jul 2;9:e56717. doi: 10.7554/eLife.56717 (PMC7386920; doi:10.7554/eLife.56717)
Supplement: Supplementary file 4. [file elife-56717-supp4.zip › SupplementaryFile4/no_NW_008971307.1.txt]

Start	Start	0	0
noNW_008971307.1	Nto_XP_009602212.1	20414	25317
noNW_008971307.1	Nto_NW_008971307.1_26036_26308	26036	26308				ECH
noNW_008971307.1	Nto_NW_008971307.1_27761_29843	27761	29843				ECH
noNW_008971307.1	Nto_NW_008971307.1_36763_37143	36763	37143
noNW_008971307.1	Nto_NW_008971307.1_38074_39019	38074	39019
noNW_008971307.1	Nto_NW_008971307.1_43851_45380	43851	45380				ACS
noNW_008971307.1	Nto_NW_008971307.1_46014_46334	46014	46334				ACS
noNW_008971307.1	Nto_NW_008971307.1_75032_75300	75032	75300
noNW_008971307.1	Nto_NW_008971307.1_88443_89162	88443	89162
noNW_008971307.1	Nto_NW_008971307.1_92384_92578	92384	92578
noNW_008971307.1	Nto_NW_008971307.1_109887_110234	109887	110234
noNW_008971307.1	Nto_NW_008971307.1_113744_114358	113744	114358
noNW_008971307.1	Nto_NW_008971307.1_116916_117344	116916	117344
noNW_008971307.1	Nto_NW_008971307.1_123915_124052	123915	124052
noNW_008971307.1	Nto_NW_008971307.1_124912_125028	124912	125028
noNW_008971307.1	Nto_NW_008971307.1_132329_132871	132329	132871
noNW_008971307.1	Nto_NW_008971307.1_156623_157048	156623	157048
noNW_008971307.1	Nto_NW_008971307.1_157274_157786	157274	157786
noNW_008971307.1	Nto_NW_008971307.1_158228_158836	158228	158836
noNW_008971307.1	Nto_NW_008971307.1_169694_171289	169694	171289			ACS
noNW_008971307.1	Nto_NW_008971307.1_171573_172709	171573	172709			ACS
noNW_008971307.1	Nto_NW_008971307.1_178576_178908	178576	178908
noNW_008971307.1	Nto_NW_008971307.1_180423_180857	180423	180857
noNW_008971307.1	Nto_XP_009602213.1	192793	200728
noNW_008971307.1	Nto_NW_008971307.1_202004_202336	202004	202336
noNW_008971307.1	Nto_NW_008971307.1_202689_203689	202689	203689
noNW_008971307.1	Nto_XP_009602216.1	204878	211902
noNW_008971307.1	Nto_NW_008971307.1_219288_219983	219288	219983
noNW_008971307.1	Nto_NW_008971307.1_220107_220349	220107	220349
noNW_008971307.1	Nto_XP_009602218.1	223525	231950
noNW_008971307.1	Nto_XP_009602217.1	227649	229463
noNW_008971307.1	Nto_XP_009602219.1	263137	268916
noNW_008971307.1	Nto_XP_009602220.1	271086	278483
noNW_008971307.1	Nto_NW_008971307.1_290271_290420	290271	290420
noNW_008971307.1	Nto_NW_008971307.1_292299_292616	292299	292616
noNW_008971307.1	Nto_XP_009602221.1	295907	305417
noNW_008971307.1	Nto_XP_009602222.1	306295	310930
noNW_008971307.1	Nto_XP_009602223.1	314192	323297
noNW_008971307.1	Nto_XP_009602224.1	325466	331308
End	End	340000	340000
