# Supplementary material for: Evolution of a plant gene cluster in Solanaceae and emergence of metabolic diversity
Source: eLife. 2020 Jul 2;9:e56717. doi: 10.7554/eLife.56717 (PMC7386920; doi:10.7554/eLife.56717)
Supplement: Supplementary file 5. [file elife-56717-supp5.zip]

Archive with 16 entries (13 files):
- SupplementaryFile5/
- SupplementaryFile5/.DS_Store
- __MACOSX/
- __MACOSX/SupplementaryFile5/
- __MACOSX/SupplementaryFile5/._.DS_Store
- SupplementaryFile5/Figure 6ΓÇôfigure supplement5-BAHD_alignment.fas
- __MACOSX/SupplementaryFile5/._Figure 6ΓÇôfigure supplement5-BAHD_alignment.fas
- SupplementaryFile5/Figure 6ΓÇôfigure supplement3-ECH_alignment.fas
- __MACOSX/SupplementaryFile5/._Figure 6ΓÇôfigure supplement3-ECH_alignment.fas
- SupplementaryFile5/Figure 6ΓÇôfigure supplement2-BAHD_alignment.fas
- __MACOSX/SupplementaryFile5/._Figure 6ΓÇôfigure supplement2-BAHD_alignment.fas
- SupplementaryFile5/Figure 6ΓÇôfigure supplement4-ACS_alignment.fas
- __MACOSX/SupplementaryFile5/._Figure 6ΓÇôfigure supplement4-ACS_alignment.fas
- SupplementaryFile5/Figure 6ΓÇôfigure supplement6_ACS.fas
- __MACOSX/SupplementaryFile5/._Figure 6ΓÇôfigure supplement6_ACS.fas
- __MACOSX/._SupplementaryFile5
