# Supplementary material for: Evolution of a plant gene cluster in Solanaceae and emergence of metabolic diversity
Source: eLife. 2020 Jul 2;9:e56717. doi: 10.7554/eLife.56717 (PMC7386920; doi:10.7554/eLife.56717)
Supplement: Supplementary file 5. [file elife-56717-supp5.zip › SupplementaryFile5/Figure 6ΓÇôfigure supplement5-BAHD_alignment.fas]

>SlASAT3
-------------------------------MASSTIISRKMIKLLSPTP-SSLRCHKLSFMDHIN-FPLH-SPYAFFYPKIPQN--------YSNKISQVLENSLSKVLSFYYPLAGKI---NNNYTYVDCNDTGAEYLNVRIDC-PMSQILNHPY-NDV---VDVVFPQDLPWSS---SSLTRSPLVVQLSHFDCG-GVAVSACTSHTIFDGYCLSKFINDWASTARN-----------------MEFKP-SPQ------------FNA--ST-FFPLP-SETNLSS---TLPATRPS------QRHV--SRMYNFSSSNLTRLKDIV--------------------------------TKESHV-KNPTRVEVASALVHKCGVTMSMESS-----GMFKPTLMSHAMNLR-----PPI-P-LNTMGNATCIIL-TTA-MTED--EVK-LPN-----FVAKLQKDKQQLRDKLK-DM-KED--RMPLYTLELGKN--------AMNIIEKDTHDVYLCSGMTNTGLH-KIDFGWGEPVRVTL-A----THP-----NKNNFIFMDE-QSG-D--GLNVLITLT-KDD-MLKFQSNKE-LLEFASPVVESTK-----------
>SsASAT2
-----------------------------MAASRLVLLSKKMIKPSSPTP-ISHRIHKLSLMDQMG-THSY-VPFSFFYPKQDAASSL-----EPTKVSRILEKSLSKVLTSYYPLAGRV---RDN-SFVECNDMGVDFSQVQIDC-PMSRIFDVPR-AEM---DNLIFPKD-PWIP-----STDSLVVAQLNHFECG-GVVLSTCISHKVADGYSIAKFLRDWAIVARD-----------------SGEKP-SPL------------FNG--AS-ILKPT-NNS-------STQVVDPSL-----YKTT--SKRYHFSASKLKALKAMI--------------------------------SADSGNQIVPTAVEAVTALLFKSINA-----------RNFKPSMLMQTVNLRGKNNDALL-P-ADLVGNVIFPFV-VSA-ANED--ELN-LQR-----LVSELREGKEKIHNTLE-CI-KSE--ELLCSKVCEIAR-------EINKRTTRDDFSMYRFTSVRKFPLN-DIDFGWGRPRRADF-A----TAP------INLIFLMDD-QSG-D--GVEVLLNLG-EEE-MSTFQSNDE-LLQFASPS----------------
>PaASAT2
-----------------------------MAASRLALLSRKIIKPSSPTP-LSQRIHKLSLMDQMG-THSS-APFVFFYPKQETARSL-----EPAKVSQIFEKSLSKVLTAYYPFAGRV---KDN-SIVECNDMGVDLSEVHIDC-PMSTIFHHPR-TYV---DDLIFPKGIPWSS----PKDSCLVVAQLSHFECG-GIALSACISHKVSDGYSTINFLRDWAMVARN-----------------SDAKP-SPL------------FNG--AS-IFKPV-NFS-------SPPVVVDPPL----KQNV--SERYHFSATKLKSLKALI--------------------------------SADSKSQNIPTTVEAITAFLCKCVNT-----------PTFRPSLLIQAVNIRGTNNDALV-P-ADLVGNAFLPFA-VSA-ANKE--ELN-YQR-----LVDELRNGKEKIRDTLK-YN-KSE--ELLCSRVPEIAR-------ELNKQTSSNDISIYRFTSLRKFPFH-DINFGWGMPRKVDL-A----TVP------VNMFILLDN-QSG-G--GLDVLVNLE-QGE-MSAFQSNDE-LLHFASPSSGL-------------
>SlASAT1
-----------------------------MSASRLVSLSRKIIKPSSPTP-LSHRIHKLSLMDQMG-THSY-MAALIFYPKQNTTTSMP----EPTKISRVLEKSLSKVLTSYYPFAGQV---RDN-SFVECNDIGADLSQVRIDC-PMSSIFDHPR-TYI---DNLVLPFD-PWFP-----STDSLVAAKLCHFECG-GVALGVCLSHKVSDGYSLGKFLKDWSMVARD-----------------SEAKL-SLL------------FNG--SS-IFKPS-NSS-------SFQVVADPPL----YKNE--SKRFHFSASNLKSLKSLISSAD----------------------------SATQIC---PTTVEAITAFIYRC--------------VSTPQSLLIQAVDQRGTSNDALV-P-ADLTGNAILPFV-VSA-TNKE--EMN-LER-----LVSELRKGKEKIQDMLK-YI-ESE--EFLCSKVSDIAR-------ELNKRTSNNDIPMYRFSSLRRFPSN-DINFGWGRPRQVDI-S----TFP------INMFILMDN-QNG-D--GVEVIASLQ-DGE-LSALERNDD-FLQFASPCLGF-------------
>SsASAT1
-----------------------------MVASALVSLSKKIIRPFSPTP-FSERIYKLSFIDQFN-STQY-IPLVFFYPKNKGNI-------EPSDMCKVFENSLSKTLAAYYPFAGTL---RDN-ICVECNDIGADFFKARFDC-PMSEILKSHN-RDV---KESVYPKDIPWSD----ASNKKLVTVQFNQFDCG-GIALSACISHKIGDFCTVINFFHDWAAIARD-----------------SNGKV-CPQ------------FIG--SS-IFPPT-----------NEPVNEPPRI----KSCV--TKKLVFSNHTLKSFIT----------------------------------ESSSLEVKEPTRVEILTSLLYKCGMKAVLENNSSSS-SIFNPSILFQTVNLRPF---IPL-P-ENTAGNFSSSLF-VPT-YIEE--ETK-LST-----LVSQLRKGKEEVINNFKKCE-GGQ--DLVSATKGPFQE--------IRKLYKEVDFQLYRCSSLANYPIY-DVDFGWGRPKQITM-A----DSP-----LRNTFSLFDD-NTG-N--YIEALVALD-DEITMSTFEREMEQLLESQLPTEENKTEASAHC-----
>PaASAT1
-----------------------------MAAPALVSLSKKIIKPFSPTP-FSERVYKFSFLDQFN-STQY-VPLVFFYPKNKGI--------EPSDMCKVIENSLSKALAAYYPFAGTL---KDN-VCVECNDNGADFFKARFDC-PMSEILKSHD-RDV---KEIVFPKDMPWNV---IAPNRKLLTVQFNQFDCG-GIAVSACMSHKIGDMCTFNKFLHDWAAIARD-----------------SNENV-SPQ------------FIG--SS-IFPPT-----------NEPLTEPLR-----EQCV--SKRLLFSNHTLRSLATDS-------------------------------------EVKNPTRVETLTALLYKCAMKANYS-------SSFKSSILFQTINLRPI---IPL-P-DNTPGNLSSSFF-VPT-YNEE--EMK-LSR-----LISQLRKEKEELFANFRKCK-GNE--DLVSATMGPFQQ--------IRKLLKEGDFQLFRCSSLVNYPLY-DVDFGWGSPGKVIM-A----DFL-----SRNFFTLLED-KTG-E--HLVAQVCFDNEIT-MSAFVREMEQLIEFELPSQEIYETQARC------
>PaASAT4
--MHVPVLLRAAFHKGFQVEFIRRFSTAKTGTPQATLIEKTMIKPMHPTL-FFGKNHKLSFLDQIS-DGRY-IPIAFFFPKQDSSSSN-----TKSYISQLLKDSLSKVLVSYYPFAGTL---MDD-TNIHCNDQGVEFQEVQFDC-PLSEFFDCPH-TDF---ESLLFPKGLPWAP----CDKNRLFSIQLNHFDCG-GVVLSLCMTHTLGDAWSAFNFTKDWASLSRG-----------------ASVKL-CPQ------------FDG--AS-IFPPI-DDY-------SAIKDIKAPG----GQCI--SKRYVFSASKIQSLKDKIASTT----------------------------DEYSKLRNYPTSVEAISTVLLKSAAS-----------NSNKPSLLFLTTDLRRR-AKDII-P-PKCIGNTGVPLY-IFA-REKR--EME-LQR-----LVGEFKKEKERVSSAYN-NV-TRE--TLFPTTMETIGK-------AVSMLAEIDKLDLYVSSSLSKLPAE-DIDFGWGGPKRVIVHG----GNY-----IQNVSILCDN-LRG-D--GIEVFVQLE-EQK-MHALESAQE-MLEFASPYGGT-------------
>IT_sc000393.1.g4
--------------------------MAIIASPPLSISERLIIKPTSPTP-SSLRLHKLSLLDQAL-TSMY-IPLVFFYPNNNHT--------DPTRVSDILQTSLSRTLTSYYPYAGRL---LDN-ATVECNDAGAEFFRVRVNC-TMLDIINCPD-ADA---QNVAFPTGLPWAN----VYDGGLAVFQLSQFDCG-GIAVSAAMCHKVGDGGTVRNFMGHWVAATRH-----------------PKLKL-SPS------------FVS--DS-VFPTL-PSG--PL---DKPMMPSKIE----EDCV--QKRFVFSGEKLDLLN-DV-V-S----------------------------QSG--V-KNPTRAEIVSALLYKCCVKAA---------ASPRPSILVHYANMRQP---LGL-P-CNSAGNILSTFSTSPA-AGD---EMD-LAR-----LVAELRDGKERLQSKDN---------EIVEEIVTSLRT--------GIKPYENPDLDIYFCSSLGKYPAY-TADFGWGWPCKVSM-P----KGP-----MKKMFFLIDN-LSG-G--GFEALVMLK-KTE-MSVFERDEE-LLRFASPVPISNP-----------
>ITK_sc0004275.1.g2
--------------------------MAIIASPPLSISERLIIKPTSPTP-SSLRLHKLSLLDQAL-TSMY-IPLVFFYPNNNHT--------DPTRVSDILQTSLSRTLTSYYPYAGRL---LDN-ATVECNDAGAEFFRVRVNC-TLLDIINCPD-ADA---QNVAFPTGLPWAN----VYDGGLAVFQLSQFDCG-GIAVSAAMCHKVGDGGTVRNFMGHWVAATRH-----------------PKLKL-TPS------------FVS--DS-VFPTL-PSG--PL---DKPMMPSKIE----EDCV--QKRFVFSGEKLDLLNDVVSQSG---------------------------------V-KNPTRAEIVSALLYKCCVKAA---------ASPRPSILVHYANMRQP---LGL-P-CNSAGNILSTFS-TSP-AAGD--EMD-LAR-----LVAELRDGKERLQSKDN---------EIVEEIVTSLRT--------GIKPYENPDLDIYFCSSLGKYPAY-TADFGWGWPCKVSM-P----KGP-----MKKMFFLIDN-LSG-G--GFEALVMLK-NTE-MSVFERDEE-LLRFASPVPISNP-----------
>Solyc12g096770
--------------------------------MEIEIISTKFIKPSSPTP-NHLQTYKLSFFDQVS-DETH-LPLVFFYPPTNNIN-------FSSHHEEQLEQSLSRILTHVYPISGRF--NEDI-NSISCQDQGVKFIKAKMNS-KLNEFLDKAH-KDVN--LSLLCWPQDSWNVDPSNLFTMPLVIIQITEFECG-GLALSMSHMHMTMDGYSTFSFINEWSKVCRH--------------KIPLEKID-FMS------------FDL--AN-VFPTR-DLS--KL---LLPRIPPVD--RVECKLV--ARRLYINEDSISRLREKV---------------------------------SGDLCKFKPSRVEMIMAILWRAVIRASEKKH-----GYLRRSLMNIPINLRTRLISLPQ-V-EKSFGNLGVDAPIKFI-PEEN--KME-LHE-----FVTLIHNAVKETITTCDKT--SPE--DIVSAVSNIYNE-----SFLAQDWGGNDEVDRIISSSLCKFPIQ-EADFGWGKPCLMHF------GSR-----HGQVCWLYDA-ECG-N--GICVQVDLK-EDN-MNLFECDND-IKDFFQF-----------------
>SlASAT4
-----------------------------------------MVKPSAPTP-DNLRRLKLSLFDQMD-IGAY-VPIVFNY--LPNST-------SSYDHDDKLEKSLSETLTKFYPFAGRFRKGIDP-FSIDCNDEGIEYVRTKVNADDLAQYLRGQA-HND---IESSLIDLLPVMH---RLPSSPLFGVQVNVFNNG-GVTIGIQILHMVSDAFTLVKFVNEWAHTTLT--------------GT--MPLD-NPG------------FGQ--LPWLFPAR-ALPFPLP---DFNTTTAPN-----YKNV--TKRFLFDALAIENLRNTI--------------------------------KANDMMMKQPSRVVVVMSLIWKVLTHISSAKNN----GNSRDSSLVFVVNLRGKLSCTAP-SLEHVVGNCVIPATANKE-GDEARRKDDELND-----FVKLVRNTIRDTCEAIGKAE-SVD--DISSLAFNNLTK-------CIEKILHGDEMDFYSCSSWCGFPWY-EADFGWGKPFWVSS-V----SFG-----HHGVTNLMDT-KDG-D--GIQVTICLK-END-MIEFERDPH-ILSSTSKLAFHSLG----------
>Solyc12g010980
----------------------------MKDSMQVTILSKNLIKPSLPTP-KHLKYHKLSFFDQVA-DVAH-LPLVLFYPHC-----------KNNSKHEELEESLSRILSHVYPLAGRF-AEDDE-SLILCLDQGVTYIKAKVNC-TLDDLLQQTK-KDLD--LALSFWPQGTMDVDDSNLFVTPLMVVQVTTFECG-GLALAISIAHPVMDGCTTFKILYEWTKVCKF--------------GTPSKEIS-FMN------------FNV--GA-LFPYKHDLS-------TLLEPPVDEGKRKDSKLI--ARKFVFEKDAISRLREKFDSIS-------------------------------ESLGFKPSRVEMITALLWRSLIRSTKS-------AKLKRSVMSFPLNLRGKVADFPE-I-TDSFGNLIIEVPIKFEHDDET--KIESLHQ-----IVKLIKESVKVINNKCVKA--TPD--EIISLVIDLYKD-----SYSGLEWGGDDEVMNFTSSSLSRFPIQ-KTDFGWGKPSLMHF------GSR-----HNQVLWLYDT-ECE-T--GIVVQMDLE-KKH-MDKLVCDQD-IIDFAKF-----------------
>ITK_sc0011602.1.g2
------------------------MAIISLPIPMVSVLEKNIVKPSSPTP-TSLRTHSLSYIDQAL-SSMY-LPFAFFYSKP-----------QPNNISQLMQTSLSKTLTAYYPYAGFL---RDN-ASVECNDTGVEFSEVRIHC-PMSDVLENVE-NT----QSLVFPEELPWRN-----WYGKLAVAQISHFECG-GIAVSAALCHKIGDGFTVTKFVNDWAATTRD-----------------PHVKP-FVH------------FVR--DS-VIPPP-E---------KSPPLPTPVIVAETQHCR--QKRYFFSASKLNSLKAMV--------------------------------KAKTGI-QNPTRTEVVSAFLYKCIVSAVKTRHDS---DTLRPSQLFHYANIRPLALLQSL-A-ATSAGNLLSTSTETQP-SHLS--DGD-EVH-----SSQAFSQTLLESWKPFS-V--YGR--WWVRASVEAL---------------------LSLCASVGSY-----------LPPAIAL-------------------------------------------TH-MFTLSCPR--------------------------
>Solyc12g005440
--------------------------------MEIKILCTKLIKPFLPTP-PHLQHYKLSFFDQIS-EKEH-VSMVFFFHNY-----------NNIDMDERLEQSLSKILTHVYPAGGRY-NEKDKYCSILCVDQGVFYTKAKTNG-TLDNFLNKAR-NDLG--HAALFSPHVNKNIDETNFMVSPIVTIQVTEFECG-GVAISISTSHPAMDGFSDFQFISEWAKVCRI--------------GTPIDKIN-ILS------------FNM--GD-IFPTR-D---------ITGIFKSTPTPIIQQDIV--VKRIVIHEDVMSRLRKKCTFST-----------------------------------FQPSRVEIITAILWRAFIRATAIIN-----GYLRPSLLDFPMNMRSKITFLPQ-V-KNSYGNFMIGVPVKFI-PGEN--KME-LHD-----FIMLIRNAVNKIVASCKKAN-SPD--EIVATLVDSYNV-----SFRSPEWGGNDEVDKVMCTSICKFPVH-DSDFGLGKPNLIFF------GMK-----DTQMFWLYDI-G---P--EIVVQVDLK-ERC-MQLFDREDD-IKDLIFIRDAKL------------
>Solyc12g005430
---------------------MEIGFVNENDCIKVEILCKKLIKPSSPTP-SQNQRYKLSFFDQIA-EREH-IPVVLFYPYNNI---------NSHTIDERLEKSLSDVLTHVYPAAGRY-DDNAE-CSILCLDQGVSYTKAKVNC-KLGNFLEKTR-KDLS--VATLFGPHENKNMDQNNFMVSPIVIIQVTKFECG-GLALSFSVSHPAMDGFTGLQFLFGWGKVCRL--------------GTPIDKIH-FLS------------FNL--GN-IFPTR-DTSALFN---SADVVNREE------NIV--VKRFVVREAALSRLKKQCID------------------------------ESGGALTFQPSRVEIVTAILWRAFIRASAARN-----GFVRPSLMDFPLNLRSKSSLPQV---KTSMGNFRIDVPIKFI-PGET--KME-LHN-----FITLIRNTMNKVVASFAKP--SPD--EIVSTLVNIYNQ-----SFTSPEWGGNNEIDKVACSSLCKFPLQ-DIDFGLGKPSLVYF------GLK-----DMEIFWLYDT-DCHTS--EIGVQLDLK-EST-MQLFECDND-IKALMFIRDAKL------------
>Solyc11g069680
---------------------------MSSFSRLLSTISKKVVKPFSPTP-STQKIHKLSLLDQCM-GNFY-MPLVLFYPKHQLEQ-------GPKQLSKLLETSFSKVLTYHQPWAGSL---RDN-ATIHCDGTGAEFFEVEVNC-PMNQIVHRPD---------LTFPPGLPWKNVPHVNDGGRLSVAQLSHFDCG-GIAISVCMSHKVGDARSAFSFLKDWATLTRE------QSNDQLSCPSNSNDQLSCPS------------YYV--QDSLMPSL-PDG--PL---KFPVVVEPNG----EESIEFEKRFFLSESNIRALKALI-V-D----------------------------DPSSIV-QNPTTTEVVSAIVYKCAAIAGANTSNG---NNDSSSQMVFVSDLRKT-IPPSIKS-TSTIGNILTTFS-TPT-YNLE--DLR-LPK-----LVADIRKSKHELSTR-D-NF-NEN--RWVSEMIEYANKINTGTEYELSYRRESSSHDVYRCSSVCNIPFQ-DLDFGWGRPTRASI-A----STP-----FNNMIYLMNT-QDQ-NR-GIEVFINLD-QQQ-MSIFEQDKE-FLQFASPVGDNNFHEDKEKLCCL-
>SsASAT4
----------------------------------MELISQEFIKPVSPTP-DHLKFYEYSILDQLIGPSLY-TPVLLYYPSPPDNNNNKKPEAINTSRLKHLKKSLSQILAHYYPLAGRL--RNDN-TGVDCNDEGVPFLEAFVHNHRLQDILDGKR---------VVTESLVPLTNYESVFPSNTLLLVQVTLFECG-GMAVGISATHKILDARSLITFLTDWAALTRQ--------------D--------DPN------------FTL--TQ-LVPLS-KIIPPAN---GLPPSIPVEGFISTEPCV--RNIFVFRPCSIADLKIKA-ASE--------------------------------NI-LRPSRVEVVTSTIWMCLME-----------NSKRPCLITHMVNLRKR-VDPPM-H-DHHLGNFIGMVV-----AHND--ENH-IAN-----MVASLRKGISEFEKKCL----KGEREALGASIVNHATE-------SINYLVSRKDADLYKFNSWCGFPFY-DVDFGWGKPVLSST-A----EGK-----SKNSIKLIDT-KDG----GVEALVCLS-EED-MKVFEKNTE-LLTYATLKPNSHV-----------
>Solyc11g067340
-------------------------------MASSTILSRKIITPSPPTP-SSHRHCNLSFRDQTA-NTLY-LPIAALYSKPENH--------TITQISNILENSLSKILYFYYPFGGRI---KDN-KYVDCNDIGAEYFNVHINC-QMSEILSNPY-NDA---IEIVFPQNMAWGN-SLSEERSSLLVVQLSHFDCG-GVGISICLSHKVADGYSAFKFLGDWISMARD--------------DHKLNFQP-SPQ------------FDG--AL-FLPPI-DNP--PP---MPNVVPDP------QQCV--SRMYNLSSSTLSKLKDSI--------------------------------VSTNPQIQNPSRIEVAMALIHKCGVDVSMSKS-----GVFRPTMLYQVMNLR-----PPI-P-LNTMGNATCLFS-TIA-MSID--KTT-LPS-----YVGELQKAKQQLRHKLK-QM-DTN--QLASHAIEKLKE-------IVNIANE-DVFDIYFCTSLCTFGSH-KIDFGWGSPLRVTQ-V----KHP-----TKNKFMFLDD-PSG-E--GINVLITLT-EAD-MLLFQNNKE-LLEFASPVVQSLE-----------
>Solyc11g067330
-------------------------------MASSTILSRKFIKPSPPTP-SSHRHYNLSFRDQTA-NNLY-LPIAALYSKPENH--------TITQISNILENSLSKILFFYYPFGGRI---KDN-KYVDCNDIGAEYFNVHINC-QMSEILSNPY-NDA---IEIVFPQNLAWGN-SLSEERSSLLVVQLSHFDCG-GVGISICLSHKVADGYSGCKFLSDWVSMARD--------------DHKLNFQL-SCQ------------FDG--AS-FFPPI-DNP--PP---MPNVVPDP------ERCV--SRMYNLSSSTLLKLKDIV--------------------------------VSTNPQIQNPSRIEVATALFHKCGVDVSMAKS-----GVFRRTVLFHVMNLR-----PPI-P-FNTIGNATCYFS-TRA-MSID--KTT-LPN-----YVGELQKAKQQIRYELK-DM-NTK--ELALHAIEKIKE--------IVNIAKDDCFDMYFCTSLCTFGSR-KIDFGWGSPLRVTH-V----KDP-----MKNKFIFMDD-PSG-E--GINVLITLT-EAD-MLLFESNKE-LLEFASPVVQSLE-----------
>Solyc08g075210
-----------------------------MTASSFVSMAEKIIKPHSPTP-FSVKRYNLCLMDEIM-VPVY-MPIVAFYPNPSK---------TPEQVSNILEDSLSKVLSSYYPFAGTL--GSDNATFVDCNDRGAKSIQVRYDC-PMSEIVNLPD-TGP---EYLPFAKGTPWSS---TPEEQSLLVVQLSHFNCG-GLGISARLSHKIADGCTLANFISDWASVARD--------------D--NANIP-SPQ------------LIG--SS-IFPPF-TEMRIHT---DTNVDYEFYN----LPVC--KKRYLFSNAKLEMLKTQV-ESE----------------------------TG---V-QNPTRIEVLSALIYKCAVTANS--------SSFRPSSLSLPVNLRPI-LNPPL-E-TRTVGNIISFIK-VET-TSED--EMT-IGR-----VVREIRKGKDELKQE-G-GV-KKE--KLVSLWSEWIHS------I-----------DLYRSSSVCNYPLN-NLDFGWGKPNRVAI-P----VFG-----VANTCMFMDN-LSG-D--GIEVIIALP-EKD-ATQFENSKE-LLHFASPVTNL-------------
>Eguttatus_VSlike_LOC105951654
--------------------------------MKIEILSKELVKPSSPTP-TKLREFKLSFIDERI-PHSY-IPLILYYFGDNYN--------ININNIRVIKSSLSDALVRFYPLAGRM---KGQ-ALLDCNDQGVLYIEANADA-AITDVIRSVD-LDV---LDELVPFKNNGYF----SSARVQLAVQATSFKCG-GIAIGVCISHRIADAATLSSFITHWSATARR--------------D--QPNLI-SPL------------FNS--AL-LFPPQ-NTPDFKP---NFSSLSVQKPLS--PKFT--TKRFTFTKSSIDSLKSIV-TEY----------------------------SP--KI-LHPSRIEVVTAFLWSRCAAAKGL-------GGTHRSLAFHPVNLRGK--IPSL-T-EYSFGNIFQMVSAESD-GGGT--ADW-VT------LVAKLRAAFGRIDSDYVQRL-MGE--KGFEIGKENFLE-------ISKLLGLGGNIDVLRFSSYCRFAMK-EADFGWGRPVWASI-G----SYA-----NKDNVFLFES-LEFCG--GIEAWIVLD-ARV-MERLQRDFE-LQRFTSSCFAW-------------
>Solyc11g067290
-------------------------------MASSTILSRKMIKLLSPTP-SSLRHHKLSFMDCIN-LPQY-SPFAFLYPKPKNH--------TKTQISQILENSLSKVLSSYYPFAGRI---KDNNTYVDCNDIGVEYLNVRINH-SMSDILNSRC-NDV---ADIVYPKDLPWSS----SVNRSPLVIQLSHFDCG-GIGLGVCLSHKIVDGYCIAKFISDWANTARD-----------------MDFKP-SIK------------FNA--ST-FFPLI-EGA--PN---IMSINSSPQS----QRYV--SRAYNFSSSNLKRLKRSI-TGV-----------------------------------QNPTRVEVATSLIHKCGAIASMKNL-----GSFKPSLISQVINLR-----PLI-P-LDTMGNATCIYS-IIA-TTEN--EIE-LPN-----YVAQMQNVKQQIRNELK-NL-DTD--KIVPYTLEKVRG--------IVDIMEKDIFDIYLSTSVHNFGLYSKANFGWGKPIKVSN-T----KYP-----TKKSIMLFDD-PSE-E--GIDAQITLT-EDE-MAIFQEDKE-LLEFASPMVQSTK-----------
>Solyc07g008390
-MLKHRLCSSIHVYAIRYTCLLLSYLMESKVLTKIQILSKSIIKSNHDNNVDHPKIYKLSFFDQFA-LQMH-VPCVLFYPLKNPTFT------KTPIIHEQFQQSLSKLLSHVYPASGRF--SSDG-QSINCHDEGVLYIKAKVDS-QFCDFLKDAQ-KDID--LALNFCPKVDRND--SNLSMTPLVVVQVTEFACGKGLALCVSSEHAVIDGFTALKFVYEWSKVSKM---------------G-INKIN-CFT------------FDD--FGTIFPPTSDSHLLKR---VESPRDDPNHDF--PEMV--ARRFVINQSVISKLREHVGVVH-----------------------------------IRPSRVELVIAFLWRALINVYRCKSN----GRLRPCLLSVPVNLRGKIDFPRY---ENSFGNFAIEVPVKFI-PGET--GME-LKD-----ILLLIKDVIQKINVSFAK---SSD--DIYSLASKFHKE--------IQEWEENEQVDVCMASSLCRFPIN-EADFGWGKPCLLSF------GLR-----RSDMFWLYDT-PCG-S--GIIVQVDLK-KDY-MDMFGCDRD-LLSLTCE-----------------
>Solyc07g008380
--------------------------MESKSLTKIQILSKNIIKSNHVNDVDHPNNYKLSFFDQFA-CQMH-VPCFLFYPIKYSTSP------KISIIHEQLQQSLSKLLSHVYPASGRF--SSDA-QSINCHDEGVLYIKAKVDS-QFCDFLKDAQ-KDID--LALNFCPKINRND--SNLSLTPLVVVQVTEFACGKGLALSLSAEHAVIDGFTALKFVYEWSKVSKM---------------G-INKIN-CFT------------FDD--FGTIFPPTSDNHLLKR---VESPRDDHNHDF--PEMV--ARRFVINQSVISKLREHVGVVH-----------------------------------IRPSRVELVIAFLWRALINVYRCKSN----GRLRPCLLSVPVNLRGKIDFPRY---ENSFGNFAIEVPVKFI-PGET--GME-LKD-----ILLLIKDVIQKTNVSFVK---SSD--NIYSLASKFHEE--------IKEWEENEQVDVCMASSLCRFPIN-EADFGWGKPCLLSF------GLR-----RSDMFWLYDT-QCG-S--GIVLQVDLK-KEY-MDMFGCDKD-VLSFIFDE----------------
>Solyc01g105550
----------------------------MACRLDIEIQSRKLLKPSASTP-DNLRRLKLSLFDQLA-LRTY-IPVLFNYLPSS----------SSTSYDDELEKSLAETLTKFYPFAGRFAKDIDP-FSIDCNDEGVEYVQTKVNADDLAQFLRGQA-HND---SESSLIDLLPIKDVEPSSPSSPLFGVQVNVFNNG-GVTIGIQISHIVADAFTMATFVNEWAHTCLT---------------G-RTVSN-NPG------------FGQ--LSLLFPAK-VLQFPSP---SPDLNTNTTTTGPNYKIV--TRRFVFDALAIENLRKTI--------------------------------KDNDMMMKQPSRVVVIMSLMWKVLTHISSAKNN----GNSRDSSLGFPINMRGKLSCTAP-SLEHALGNYGMMGIADRK-ARRK--DDE-LND-----FVKLVGNTIWNTCEAIGKAE-SVD--DISSLAFNNHIK-------GVEKLLQEDKMDVYGTTSWCKLPWY-EADFGWGKPFWVSP-V----GLN-----LIEGAILMDT-KDG-N--GVQLTICLK-EKN-MTEFEKHLH-IFSSTPILG---------------
>Sindicum_VSlike_LOC105156787
------------------------------MEIEIEVISKEIIKPSSPTP-ESLRKHQLSFLDQIA-PPAF-MPVLYFYQADAKF--------SNLKKSNNLKKSLSQVLSRFYPLAGRL---VDD-LYVDCNDEGAPYVEAVANC-TLSQIITNPV-MKN---MDKFLPYKVDEYV------QNLCMAVQVTYFQCG-GTAVGLVISHKIADGSSFVPVANTWAAVARN---------------GNYDDVP-APK------------FEG--AK-IFPPQ-D---------ATGFKPPSSTGIVKEAVI--TKIFTFPASKISALQERY--SS----------------------------GAAEFLQRPPSRVEALSAFIWTRFVSATEMKA-----NPNKIYTVRHTVNLRPR-LNPPL-S-DYHFGNIFWVAVAMPSVGANC--GVE---------VMQKVKEAIRAVNGENVAQLLQGG--ETLNFLKEKMAY------------ANRGELVRFTFTSLHKFPLY-KADFGWGKPVWVVTLA----GLL-----DKNLVVLVDT-ATG-D--GIEARINLS-KED-MEKFEADLE-LQEFLSKSKTFGIHNSRL------
>Sindicum_VSlike_LOC105156785
------------------------------MEIEIEVISNETIKPSSPTP-ESLRKYQLSFLDQIA-PPTF-MPLVYFYPADAKF--------SNPEKSNHLKKSLSQVLSRFYPLAGRL---IDD-LYVDCNNEGAPYVEAVANC-SLSQVVTNPI-PKN---MNKFLPYKVDEVQ-------NLGMAVQVTYFQCG-GTAVGLLISHKIADALSFFLVANTWAAIARN---------------GNYDDVP-GPK------------FEG--AK-IFPPR-D---------AAGFKP--STGIVKEELV--TKIFTFPASRISALQERYSG------------------------------GAAELPQRRPSRVEALSAFLWTRFISATQMKA-----DPNKIYTVLHAVNLRTR-LDPPL-S-EYHFGNISRLAIAMPSVGVDG--GSE---------LLQKVREAIRAVDGEYVAQLRQGD--KHLNFLKERMAQ------------ANKGELVTFNFTSLCRFPLY-EADFGWGKPVWAGS-A----GLV-----YKNLVTFIDT-ATG-N--GIEAWINLR-KED-MEKFEADLE-LQEFLSKPNKMFEFVF--------
>Solyc07g006680
--------------------------------MQISKICEELIKPSSPTP-HELRDHKISFIDERI-PHSS-IPLILFFKKNENI--------TQSQICSHLKSSLSQTLTQFYPLAGRM---KSQ-YSIDCNDEGAYYQESQVDA-SLLDIIKNPK-SNE---LVQLTPYNSNGSS----SNFQELLAIQVNLFNCG-GIAISISISHKIGDGSSLCTLIINWCTTSER---------LIRSNTHLSIFLK-SPSNTGANKVREHSNFVS--ISSTFPPR-GICDDTPKEKCIPIHPVAE------NLA--VKRFIFTSSNIAKMKAKL-INW----------------------------GYN----ENATRVEVILALLWKCFMSAKGCN-----------SVAIIPVNIRQI-IVPPL-N-ENSFGNFFLVTSCIAS-VENE--WCS---------MVGKINSAIRRIDGNYVEKI-RGE--DGFEFVNSNFKQ------VGELIMSQGDDIRVLRISSWCKFPIY-EANFGWGEPILTIV-A----FLG-----VKDNIVLLDS-KEFLG--GIEAWVVMA-DQE-MTLFEQDEE-LQDFTSLDAIGDLN----------
>Solyc07g006670
--------------------------------MKITKICEELIKPSSPTP-IELRDHKISFIDELI-PHSS-IPLILFFKKSENI--------TRSQICNHLKSSLSQTLTQFYPLAGRI---KSQ-YSIDCNDEGAYYQESQVDV-SLLDIIKNPK-SNE---LVQLTPYNSNGTL----SNFQELLAIQVNLFTCG-GIAISISISHKIGDASSLCNFIKYWSNACEGLIRSRTRSPEMLLHSRQSTFLK-NPSDIENDKVRKDSVFIS--LPSIFPSR-GTIDNTLNVNSMPLRIVPE------KLA--VKRIIFTSSNIVKMKAKL-VNW----------------------------GYN----ENATRVEVIIGLLWKCFMVAKGCN-----------SVAIIPVNIRQR-IVPPF-D-ENSFGNFFLVTSCMAS-VENE--WCS---------LVGKIKSAIGSIDGNYVEKI-RGD--DGFEFVDSNFRQ------VGKLMRSQGDDFRVLTISSWCKFPIY-EANFGWGESILTIV-A----TLG-----VKNNIALLDS-KEFPG--GIEAWVVMA-DQE-MTLFEQDKE-LQHFTSLDAIGDLN----------
>Solyc05g014330
------------------------------MKIEIEIISKLVIKPSTPTP-HELHNYKLSYLDQIT-PNIL-MPLVFFYQANNNF--------TKTHISNQLKTSLSHTLTKFYPLCGRL--DVAN-THVNCNDEGVPYVEAIAKC-NLSDFLLDPL-PNE---LNKLIPCDLHDVK-------EFCLLVQANFFQCG-GMAIGIAISHKIADALSTFMIINTWGAIARG-----------------SIDIP-CPR------------FDS--SI-LFPPR-DVT-------KFKSSVMIEK----DNIV--TKRFVFSASKVSALRDKYT-------------------------------EKGTENTRPPSRIEALSAFIWTRLMASIHAER-----DETKIYGMVHTVNLRTR-SDPPL-P-DSLFGNVMQVVVTVPA-TDSN--DNNSTNKEQDFELVKKVRESINNVNSEFVSGL-RKKDQKHLSFIKEKANE------------QRKGELVVFNFTSLCRLPLY-KADFGWGKPIWVGS-A----RLV-----LKDVIGFLDT-KSG-N--GIEAWVNLR-EED-MAIFEADKE-LLSWCSD-----------------
>Solyc02g081800
-------------------------MAIAPSQLVSPVTEKIIVKPSLPTP-SPLKYHKLSFIDQSL-SHLY-IPLVFFYSKQQQE--------FDQLVANKLQNSLATTLSAYYPYAGRM---RDS-ATIECNDRGIEFLNVRISC-PMSEMMNNPH-DYA---EGNIFTKDLPWKN----SFDGSLLVAQLSHFDCG-GIAISTCLSHKVGDGGSVASFIYDWAKITRN-----------------PNQIA-RPK------------FIS--DT-FFPTP-NGPL------IAPLIDSKL-----DKCV--HKKFHFSASKLQGLRAKI--------------------------------AAEAGI-KNPTRAEVVSALLFISATKAASKINN----TSFRPSKLINYVDIRPM-TTPPL-S-RNVIGNLLTVTS-TTA-SHDE--EME-LPR-----LVREFRKEFEQVYKKDPV---QHN--SLVLKLLEIMES-----------PYAIDEFDTYYCSNMCKFSGY-SIDFGWGKPERVCA-P----MGP-----FKNFFILSAD-QNM-D--GVEAMVTLE-EQH-MLAFECDEE-LLEFASPISSF-------------
>Solyc12g088170
-------------------MSQITTQNLNGTCIQIEILNEKLIKPSLPTP-NHLNSYKLSFFDQIA-PNFA-VPLLYFYPPVPPENSHLQ---RVEEVHKQLQNSLSEVLTKFYPLAGRL--SEDG-TSIECHDQGVIYLEAKVNC-QLNEFLDKAY-KDSD--LVKIFVPPIRIRL--AELPNRPMMAIQATMFEHG-GLALAVQIVHTTGDGFSGCAITDEWAKVSRM--------------E--KGNVR-NLQ------------FRSDLVE-VFPPR-DN--------ILEMIKKGRPRGYEMKIA--TRIFMFDEIAISKLKENVNKFM-----------------------------------SYSSRVEVVTALIWRSLMRVVRLRH-----GHNRPSMLQFAINLRGRGSPRVVGEDQNFFGNFYLDIPIKYVSSRSN--QDPELHE-----IVTLIRNAKNKILSEIA-NA-SSE--EIFSILIESLNQ--------IREGYNDDEIDLYPTSSLCKFPLN-ESDFGWAKPIWVSR-V----NVP------FQMFFLMDS-KN-----GIEARVCLN-EED-MMKLEKDVD-IVEFSYVPK---------------
>Solyc12g096800
------------------------------MELNLEFISTKLIKPSIPTP-PHLKNYKLSFFDQLA-EREH-MPLLLFYPYGNNNDI------GDDLFDQKLEKSLSRILSHVYPAAGRL--SRDR-FSIDCLDQGVTFTKAKVNC-QFNDFIDQVQ-KDLN--LALFFFPRDIQDLKDVDFDSTPPMVVQVTKFECG-GIAMSISASHLVMDGFSNFKFVYEWAKVCKF--------------EIPDDEID-FMS------------FDF--GE-ILPAR-DLSR------IFPNRVHPVE--SEERFI--ANRFFITEQTISSLRDKLTGAI----------------------------DSGELC-FKPSRVEIITAILWRALIRVSEAKH-----GYLRRSLVFFPVNLRGR-ISLPL-K-ENAFGNYVMDAPIMFV-PEKN--KME-LHD-----FVTLIRNSVQKAIDACAIG--TAD--DIIANVADSYKE----IFASKEWGTDNDEVDKCIISSLCKFPMK-DADFGRGKPSLMHF------GLR-----NFHSCWMYDA-ECG----SICVQVDLK-DSY-MSLFECQSD-IKAFTNVLGNQERIQLQPLL----
>Solyc12g096790
-------------------------MAFQKENMQVEIISTKFIKPSSPTP-NHLQIYKLCFFDQVT-DETH-LPLVLFYPPTNNIN-------LSSHHEEQLEQSLSRILTHVYPISGRF--NEDI-NSISCQDQGVKFIKAKMNS-KLNEFLDKAH-KDVN--LSLLCWPQDSWNVDPSNLFAMPLVIIQITEFECG-GLALSLSHVHMAMDGYSTFSFINEWSKVCRL--------------EIPVEKID-FMS------------FDL--AN-VFPTR-DLS--KL---LLP-RVPTED-RVESKLV--AKRLYINEDSISRLREKV---------------------------------GGDLCKFKPSRVEMITALLLRALIRASEKKH-----GYLRRSLMNIPINLRTRLTCLPQ-V-EKSFGNLGVDAPIKFI-PGEN--KME-LHE-----FVTLIHNTVKETIATCDKT--SPE--DIVFAVSNIYNK-----SFLAQDWGGSDEVDKYTSSSLCKFPIQ-EADFGWGKPCLMHF------GSR-----HDQCCWLYDA-ECG-N--GICVQVDLK-EDH-MHLFECDND-IKYFFSF-----------------
>Lavandula_AAT
---------------------------------MAMIITKQILRPSSPTP-QAFKNHKLSYLDQIQ-APIY-IPLLFFYKNEESK--------YPDQISQRFKQSLSEILTIFYPLAGTM---RHN-SFVDCNDRGVEFVEVRVHA-RLAQFIQDPK-MEE---LKQLIPVDCISHT-----DDDFLLLVKISYFDCG-EVVVGVCMSHKIGDGISLAAFMNAWAATCRG--------------E-SSSEII-HPS------------FDL--AL-HFPPK-DHLSSAS---SFRVAIAQ------ENIM--TKRLVFDREKLEKLRKRIAASS----------------------------DGV----RDPSRVEAVSVFIWKSLIEAHKAESHMT--ETPAVSIASHAVNLRPR-TVPQM---DQTFGNCYAPASAVVS-WDED--YVH----------HSRLRAALREIDDDYINKVLKADNNYLTQDQIGDLFK-----------------PENSVLSSWWRFPVY-KVDFGWGKPVWVST-T----TIQ-----YMNLIIFTST-PSE-D--GIEAWVTTT-HNF-FQVLQANYN-KLDT--------------------
>Solyc02g081770
--------------------------------MEIEILYKKLIKPFLPTP-SHLQHYKLSFFDQIA-LKEH-VPIVLFYANNKFI--------NNFTIDERIKQSLSKVLTHVYPAAGRY--DKDE-CSILCLDQGISYTKAKVNC-KLNNFLEKAH-RDLS--LAALFWPHENKYINKSNLMVSPIVTAQVTEFECG-GLAVSLSSSHPAMDGFSNIKFLLEWAKVCKM--------------ETPVENIN-FLR------------FNL--GN-VFPTR-D---------ISRLFKSTYDPVIEKDIV--TKRFIICETIMSRLRKKC-IDE----------------------------ARGALT-FQPTRVEIITALLWRAFIRTSTIIN-----GYVRPSLMDLPLNLRSKTSLTQV---SNSMGNFRVDVPIKFI-PGET--KME-LHK-----FIILIRNGVNKVVASCT-KA-SPD--EIVSTLVNINNG-----SVASPEWGGNDEVDKVSCSSLCNFPFH-DIDFGLEKPKLLFF------GSK-----DMQMFWLYDT-DIH-S--QVCVQVDLK-ENY-MKLFECNDD-IKALTFIHNANL------------
>Sindicum_VSlike_LOC105179234
------------------------------MIMDVEIISVERIKPSFPTP-NHLRNFKLCVLDQLI-PAAY-GPVVVYYPNEGAASHF-----EVLERFAVLKKSLSETLTGFFPLAGTI---RDD-VSIDCDDHGACFTTAKVKC-TLTEFLESPD-LKM---IAQLLPCGLKSAG-------ACVTNVQASEFACG-GIAVGLCISHRILDGTALSTFLKSWGTAASS----------------SVEKLV-SPD------------FSA--SA-LFPAA-GVWL------KDASMAMWGSLFKKGQFV--TRRFMFDGSAIASLKDM---------------------------------ATGTSRTGKPTRVEAVSGFIWKCAMAASEERF-----GCKRPSLLTHIVNLRKR-AAPNF-S-EQSLGNLIWMTSAKFT-GGTE--NLE-FPE-----LVDEIRRSISKIDADYVKKL-QGD--EGSNMMQKYLKE---------IVEFSSKDVDYFGFTSWCKLGFY-DVDFGWGKPVWVSSID---SSGP----FFMNLSVLMDS-RCG-D--GIEAWVTLD-EQE-MVILEGNQE-FKIFASLNPSPLSIGNAAA-----
>Sindicum_VSlike_LOC105166350
--------------------------------MKIKTASTQLIRPSSPTP-PQLRHFNLSFIDQRI-PPSY-VPLVLYYNVSTEERYIN----KQPEMSRRLKSSMSDALVLFYPLAGRI---LEGQPLVDCNDEGILYIEATADG-KISDIVRSPD-TRT---LDNLIPFKSNGSI----SNAEELLAVQATLFNCG-GISIGICISHSIADAASLSSFINCWAAIAAG--------------E--QPNVV-SPV------------FNS--AT-FFPPL---NTPDFRP-NFRNLAIQAPP---VNLV--MERLLFTPSAIDALKQKV--------------------------------AENKSSIVKPTRVEVVTAFLWSRCLVAKGL-------ELSHKSVAFHPVNLRGR--VPGL-T-ERSFGNIFQMTHAEVV-GETN--WTG---------LVEKLRAAFGKIDSEYVKML-LGE--KGCEVAKENFQG--------ISSFLTLGNVAVLLFSSYCRFPIY-EVDFGWGKPAWVSS-A----SFS-----IKDMIMLFDSVVSR-G--GIEVWIVMA-EQE-MDRLRQDSD-IQHFTSSFTG--------------
>Sindicum_VSlike_LOC105172243
------------------------------MEAPLQVISKEIIKPSSQTP-HHLRKLKLSYLDQLA-PPVY-VPLIFFYEADESRGLTTS---NHLQLSQRLKQSLSNTLTSFYPLAGRI---QDS-SLIDCNDAGAEFIEARVQA-QLKDALQEPI-IQ----QLKYLPADATAGS----LLGVALIVVKITFFDCG-GIAVGVCVSHKLADCVSIMAFMNAWAASCRG--------------E--AEFSQ-LVS------------FDL--VT-YFPSR-DFPGSDS---NLPFPSSKE------NLV--TKRFVFDKEKLAALKE---AAT----------------------------SPS--V-KDPTRVEVVSAFIWKHFIDVAKFENP----VGKRTFLASHPVNLRPR-TSPHL-HLENIFGNCIMP---AMATSNLE--DVEDFHE-----LVSRLRSGFRRIDRDYIGEAQNGD--SYLNDIMNLNCL------------LVEGGLEIYSCSSWCGFAVY-EIDYGWGKPVSFCT-S----SLP-----LRNSSILVKS-RSG-D--GVEAFVTLP-EDN-VEILESQIK-LLNIKESGSYDRIWHDEI------
>Rserpentina_ACT
------------------------------MAPQMEKVSEELILPSSPTP-QSLKCYKISHLDQLL-LTCH-IPFILFYPNPLDSNL------DPAQTSQHLKQSLSKVLTHFYPLAGRI---NVN-SSVDCNDSGVPFVEARVQA-QLSQAIQNVVELEK---LDQYLPSAAYPGG-KIEVNEDVPLAVKISFFECG-GTAIGVNLSHKIADVLSLATFLNAWTATCRG--------------E--TE-IV-LPN------------FDL--AARHFPPV-DNTPSPE---LVP----------DENVV--MKRFVFDKEKIGALRAQ--ASS----------------------------AS--EE-KNFSRVQLVVAYIWKHVIDVTRAKY-----GAKNKFVVVQAVNLRSR-MNPPL-P-HYAMGNIATL---LFAAVDAE--WDKDFPD-----LIGPLRTSLEKTEDD------HNH--ELLKGMTCLYEL---------------EPQELLSFTSWCRLGFY-DLDFGWGKPLSACT-T----TFP-----KRNAALLMDT-RSG-D--GVEAWLPMA-EDE-MAMLPVE---LLSLVDSDFSK-------------
>Solyc06g051320
--------------------------------MDVKVISEEIIKPCIPTP-RHLRNYKISFIDQFT-PCSY-IPVILFYNAND----------DVDHELKPMQVALAETLSYYYPLAGRF---KDV-YSIECNDEGVVYVEAQANF-NLSKFLQNPD-IPF---LNKFLPFKGNCLE---PSYNQPLVALQTTAFECG-GMAIGVCMLHKVVDASTMSVFLKTWAKISRG--------------E--GDKTL-HPD------------FTS--AISLFPPI-DSLPTKF---ITDFDNFY---FQGSKSP--MRRFLFDSKSIKALKANT-SSE--------------------------------SV-PFPSKIEALTAFICKRIGAALMAN------NVPKTLMITHAANLRPR-VDPPL-P-QKTFGNLLWLAFAFYD-PLDT--NNE-LPD-----LGIMLREVFAQLTAENIKDI-DSE--CVFESLSEVLES-----------LSTNENIKTYRFTSWCNMGLY-DVNFGWGKPVWVAHMG----DLPAANVRSKQQFVFIES-ASR-Q--GIELWVASD-EEE-IRFLEKDAE-FLAYANPNPSICIN----------
>Sindicum_VSlike_LOC105179198
------------------------------MKTEGEIISREHIKPSSPTP-LEQRTYKLSLLDQIV-PPIY-VPLVLYYPNLENTPKDPD---FISQTTQILRQSLSATLTRFYPLAGRI---KDK-LSIDCNDEGVPFVVTKFNT-RLSDFLKNPD-SQV---CRGHIPSPLTWAE---PGPGSNVALIQVNFFDCG-GIAVGSLFLHKVADGVTIGTFMKAWAAAARG----------------SVE-TV-SPD------------YAA--QS-FFPQN-ETM--KR---ESHLFSAMRQYFKFGKTV--MRRYVFDALAISALRAKL--------------------------------SSTEGLKQRPSKVEVVSALLWKCFIIASNKSSN----NHPTTSLVTHGVNMRRK-AEPPF-P-EHSFGNFVWLVPASST-NDHT--DAD-LEN-----LFSKVRNTISTVDVEFVKRM-QGE--SGFLGYCKNLEE---------SWKGFPENADYLAISSWCNFGLY-SIDFGLGRPIWISKCD----AGSEVDWPFINVLWLMDT-RQG-G--GIEAWLTLD-EHY-IEAFDKIQE-LRDLASVDPSPLDTYSAAPVVPK-
>Coffea_CDO97411.1
----------------------------MDDSLKVQIFSRKLIKPSNPTP-SHLRSFKLSLFDQLA-PPLY-VHILFYYLLDEDHNRA-----ENDERFAQMQKSLSRVLSKYYPLAGRS--LKDE-LLIDCADQGVEYFEAHVNG-ELVD----------------------------------PLVAVQINKFECG-GVVVGIQISHFIVDASSMMTFLKEWANSCTS--------------PTEMYPVL-SPN------------YNDHFVS-IFPAR-TLSGPKP---RPPADYPAK-------IV--TQRFLLDETIIEKIMEGAALSC-------------------------------SKCNFHPSRVVVALALIWRALLGVCLAKH-----GHFRDSIVAIAMNLRGK-TALTI-S-EPNYGNFWTSVIVPLE-AKKA--KIQ-LQE-----LMILLDNRIKSTSEKLA-TA-SPE--DISSMLIDSRRE-------IIEKRYLSVGIDVYVCTSWCRFPIH-EVDFGWGKPHWVSH------ASK-----AIEAIGLMDA-KKG-E--GLEAWVSLK-EED-MIEFKRALE-VLVPVPK-----------------
>Solyc07g043710
----------------------------MGSISRIVSMSRKIIKPSSATP-PSHKRHNLSLLDCYA-NNEY-ASSVMFYPKPTI---------PSNNISQLLQKSLSKALTYYYPFAGML---KDN-TYVDCNDRGAEFLNVRVDG-RMSDVINSCD-NDRSG-KNCVFPQGLCFGN-TSDSFDGRLAMTQLTHFDCG-GIAVSFCFSHKIVDGYSAGKFMSDWAAIAKD--------------P-NHHAIT-YPQ------------FDG--AS-FFPPG-IHD--AG---TSEVNSLPEEGLVQQRFV--TRRYLFSASKLNTLKAKI-VDS----------------------------GSG--IVGNPSRIESVSALLYKSAAANRNN-------TSFRPSTFTLFANMR-----PPL-P-LNTIGNAPGYIS-TSI-EEEV--DMQ-LPR-----IVAELRKGKEKLRNRFN-TV-DPN--KLVFESFELMKE--------VGQVYNREGFDIYRCSSLCNFPFY-GIDFGWGTPQRVAF------LIP-----PCNFFVLLDN-QNRDG--GVEALVTLE-ESE-MTVFQQDQQ-ILQFARPI----------------
>SlASAT2
--------------------------MSSSVSRLVSSVCKKIIKPYSPTP-ISLRCPKLSYLDQMV-GGIY-IPLALFYPKLSNTWSNK----PNNVVSQHLEKSLSKVLTNYYPFAGKL---NDN-ISIDCNDNGVEFFVTEINC-PMSEIFNHPY-FEK---HNLVYPTEVINNQ---YTYEGSLAVFQLTHFNCG-GIAISMCLSHKVGDGYTFGNFMNHWATIARN--------------PLSSEIYPISPK------------FDG--SF-YFPPA-KDEDSSN---VSNNNIVPQR----EECV--SKGFSISSSKLTALKARV--------------------------------INDSEV-QNPSDTEVVSAFLYQRAMATKKLVNS----DSIRPSLLHQAVNLR-----PPL-P-KHTMGNICSLFS-ILT-KEEK--EMD-LAR-----VVSKLRKEKEEVKQKYK-NA-KIE--ELLPITLEQHRK-------ANDLLVNNSCYDLYRFSSLITFPSY-EVDFGWGKPEKVIS-PISTSNPP-----IKNMFFLMAD-KNR-D--GVNLTCSMK-KQD-MLAFERDEE-LLRFASPTS---------------
>SsASAT3
---------------------------MGGVSNLVSSSCKKIIKPYFPTP-TSLRCCKLSYLDQIV-GRIY-APMAFFYPKRSDIIK------PSVNISQHLQNSLSKVLTHYYPYAGKL---NDN-VSVDCNDSGVEFFTTKINC-PMSEIVNNPY-ADK---QDLVFPKGIACTP----SYEGSLAVIQLSHFDCG-GFAISACVTHKIGDAYTIGNFINDWATITRD--------------P-SSKILP-GPQ------------FNG--AS-FFPPS-NDL--PN---ESNFIVPKSK----E-CL--SRSFDFSQSKLASLKSRV-INS----------------------------LPE--V-KNLTDTEIVSAFIYQRAMATKNAVV-----GSIQPSLLIQAANLR-----PPV-P-KSTMGNIGSFFS-VQT-TEEN--EID-LPS-----LVGKLRKAKEEYRQKYK-HA-KTN--ELLPITIGLYRD--------ADEFLVNNCYDIYRFSSIKKFPLY-DVDFGWGKPERVSL-P---SNCP-----VRNFFALVDN-KAR-D--GMEVIMYMK-EQD-ILALDKDEE-LLEFASPST---------------
>PaASAT3
---------------------------MGCVSNLVSSVTKKIIKPYSPTP-TSLRCHKLSYLDQII-GSIF-MPVALFYPKYSDRK-------PSIDISEHLEKSLSKVLTHYYPFAGKL---NNN-VSVDCNDSGVEFYTTKIDC-PMSQIINNPY-ADK---EDVVFPKGVPCSS----SYEGSPAVIQLSHFDCG-GIAISTCLTHKIGDAYTMGNFLKDWATITRD--------------P-SSKILP-SPQ------------FNG--AS-FFPPS-KDLS------NLPIVVPES-----EECS--SRNFVFSASKLAALKARV--------------------------------ISQSQV-QNPTNTEIVSSFIYQRVMAINKRTL-----GVTRPSLLVQGASLR-----PPL-P-VNTMGNIGSFFS-VLT-TEEK--EMD-LPR-----VVGKLRKAKEEYRQKYK-HA-KTN--EYLPITTGLYRD--------ADEYFTNNCYDIYRFTSVTNFPFY-DVDFGWGKPERYSPSS----YGP-----VRNMFCLLGN-KGR-D--GVEVISYMK-EQD-MLALERDEE-LLEFSSPST---------------
>Solyc07g043670
-----------------------------MAASQLALISKKIIKPSSPTP-LIHRIQKLSIFDQLN-PCSY-MSYGLFFPKQCHPTLPD----DPTHISTILENSLSRALTSYYPLAGTI---RDEGLHVECNDVGAKFLQVKIDC-PMSQIFDQKS-TEA---EDLVLPRDLPWTP-----SKENLVVAQVNHFNCG-GIAIGVCVSHKVVDGSSMANFTHHWSTMARN----------------PSAPIP-SFQ------------FVG--GS-HFPPV-SSPIAEA---ILQSKTRGN-----NTCI--SKKYLLSRSKINSLKAMI-AAE----------------------------SGNKSSSITPSSVEAASAFVYKCIAS-----------NSTKPSIFTQSVNLRPI-MKKWL-P-EEFQGNASFLFMAPEI-SDPA--DIK-LHR-----LISELRKEKEMYWETT----------NLMSTLLEKVKL-----LQNQLERDHDDEVDVYKCTSLSKFIFG-QMDYGWGSPTRVCL-G----SVP-----INKKIFLTDS-QTE-D--GIEVVVSLK-QQQ-MSALETKSN-LLEFASPL----------------
>Solyc08g014490
--------------------------MASPALKILSRASKKLIKPSSPTP-LTQKWHKFSLIEQAQ-THTY-VPFGFFYSNNQLGALSN----QPSQTSKLLENSLSKNLVSYYPYAGHM---KDN-AVIDCNDKGVEFLNVHIDA-PMSQVLNDKD-CHV---KDLIFPHGVAWEN----DSEYGLAVIQLTHFDCG-GIAVSTCLSHKIGDACNGLQFLIDWAKLTRD----------------PNAKIT-PPY------------YIS--DT-IFPSP-PTG--PL---DSPVVPSILD----G-CT--QKRYVFSSSKVSELRSSI-A-S----------------------------VSQ--V-KDPTPTEVLSALLFKCVAKAVTANS-----GSFVPSKLIQYADLRGM-ISPKL-P-PNSIGNVLSHFS-THI-SNEA--DMN-LPQ-----IVSLMREEKLLFRTRD--NI-KEN--AWALEILELAKG----------LPPKKKEFDEYTCSSVCKFPFY-DVDFGWGKPMAATI-A----TGP-----YNKLFNLMNY-KD--D--GVEAFVVLD-EQD-MSVFERDEE-FLEFASPYANYF------------
>Solyc05g039950
-------------------------------MLDFSWITS-------PAA-TELEMIVLDWLTKAL---------------------------------KLLDEFLQQI---YKSGKGRL---KDN-TTVDCNDAGAEFIQVQIDC-LISETLNWHN-TAI---EDLLFPQGLPWSN----CASRGLVVVQLTYFNCG-GIAISMCISHKIGDGCSGYNLFRDWSHITSH----------------PNNFSIPSLH------------YVE--QS-VFPPP-SSG--PF---LSPLFMSNKH----D-CV--QRRYIFSNQKLLNLKNTV-A-S----------------------------ESE--V-QNPTRTEVVSALIFKCAVRAAKANS-----GIFLPSSMVQAVDLRAQ---VGL-P-PNAIGNLLTICPTSIITNNEE--SMT-ISK-----LVSEMRKSKELVYKRDNVND------NMFVALLLELAK--------SKREYHDNGPNAYQITSLVKFALH-EIDFGWGKPTKVSI-A----NGL-----NNKLAILMGN-QTG----GIDAFVTLT-EQD-MSVLQYDTE-LLEFASLVPSC-------------
>Solyc02g081760
-----------------------MAFALLSSPSLVSVCDKTFIKPSSLTP-PTLRYHKLSYIDQFH-SNMY-IPLAFFYPKVQQREESTDN--ELSHIVHLLQTSLSKTLVSYYPYAGKL---RDN-AIVDCNDMGAEFLSVRINC-TMSEILDHPD-ASQA--ESIVFPKDLPWAN---NYEGGNLLVAQVSKFDCG-GIAISVCLSHKIGDGTSVLNFVNDWSRMTYS----------------PMTTTL-APK------------FVG--DS-VFSAN-NYS--PI---IAPQMLSNVS----E-CV--QKRIIFHKIKLDALRAKV-A-A----------------------------ESG--V-ENPTRAEVVSAILFRCAIKAASSTT-----SSMVPSKFVHFLNVRSMMKCRPS-----AIGNILSIFS-TTA-TKEE--DIE-LPT-----LVHNLRKGVEKSYKKDQV---EQN--ELILEVVESMRK--------GKKPFDEEYENVYSCSNVCRFPFY-NVDFGWGKPERVGL-P----NGP-----FKNLFFLKDL-KIG-Q--GVDARVMLQ-KQH-MSEFERDEE-LLELIS------------------
>Solyc02g081750
-----------------------MAFASLSSPSLVSVCDKTFIKPSSLTP-PTLKYHKLSYIDQFY-SNMY-IPLAFFYPKVQQREESTDN--ELSQIAHLLQTSLSKTLVFYYPYAGKL---RDN-ATIDCNDMGAEFLSVRINC-TMFEILNHPD-ASQA--ESIVFPKDLPWAN---NYEGGNLLVAQVSKFDCG-GIAISVCLAHKIGDGTSALNFVNDWSRMTLS----------------PMTTTL-SPK------------FVG--DS-IFSSN-KYS--PI---ITPQMLSDV-----SECV--QKRIIFPTTKLDALRAKVIIPQVHIICFYGFFFFFMFPDLFQFMRHNLKVAAESGV-ENPTRAEVVSALLFKCAIKATSSTT-----TSMRPSKFVHLLNVRSM-LKSRL-P-QSTIGNILSSFT-TTA-TKEE--DIE-LPT-----LVRSLRKGVEEAHKKD--HV-EQN--EMMLEVVESMRK--------GKKPYDDDYENVYSCCNLCKFPLY-KVDFGWGKPERVSL-P----NGP-----FKNFFFLNDY-KIG-E--GVDARVMLD-KQH-MSEFERDEE-LLDLIS------------------
>Solyc02g081740
-----------------------MAFALLSSPSLVSVCDKTFIKPFSLTP-PTLRYHKLSYIDQFY-SNLY-IPLAFFYPKVQQREEN-----ELSHIAHLLQTSLSKTLVSYYPYAGKL---RDN-ATIDCNDMGAEFLSVRINC-TMSEILDHPD-ASQA--ESIVFPKALPWAN---NYEGGNLLVAQVSKFDCG-GIAISLCLAHKIGDGTSMLNFVNDWSRMTHS----------------PMTTTL-APK------------FVG--DS-VFSSN-NYS--PI---ITPQMLSDVS----E-CV--QKRIIFPTAKLDALRAKVAA------------------------------ESG--V-ENPTRAEVVSALLFKCAIKAASSTT-----TSMRPSKFVHLLNVRSM-LKSRL-P-QSTIGNILSSFS-TTA-TKEE--DIE-LPA-----LVRSLRKEVEEAYKKD--HV-EQN--EFMLEVVESMRK--------GKKPYDDEYENVYSCSNLCRFPLY-KVDFGLGKPERVSL-P----NGP-----FKNFFFLKDY-KIG-K--GVDARVMLD-KQH-MSKFERDEE-LLDLIS------------------
>Solyc01g105590
-----------------------------MAKLDIEIQTRKILKPSAPTP-DNLRRLKISLFDQLA-RSAY-VSIVFNYLPSS----------SSSYDDDKLEKSLAETLTKFYPFAGRLAKD-DP-FSIDCNDEGVEYVRTKVNADDLAQFLGKDD-DD----IESSLIDLLPIKDVELSSPSSPLFGVQVNVFNNG-GVSIGIQISHFLADAFTLATFVNEWAHTNTL-------------SSMPQDNND-LHK------------FGD-LSS-LFPPK-MLQL-PS---FDPNTSSTTTTVPSYKNV--TKRFVFDASAIESLKKTI--------------------------------KDDSSMMRKPTRLVVVMSLLWKVLARISSAKN-----GNSRDSCFGFVISFRGKVSCIPS-T-EHVLGTFSIPEIANME-GDVA--RKDELNG-----FVKLVGNRIGETFAAIDKAS-KVD--DIYSLTLNNQIK-------VIEKFVQRDKMDFYGTTSWCKLPWY-ETDFGWGKPFWVTP-V----SFR-----IYEQTTLMDT-KDG-D--GIEIIVTMK-END-MTEFERDPH-ILSSTSKLTFG-------------
>Solyc07g043700
---------------------------MVTPKSHIVSMSKKIIKPSSPTP-SSLRHHNLSFLDQIN-SPLH-NPLAFFYPKPKNSSY------DINHISTLLQNSLANLLTSYYPFAGTY---NDN-IFIDCNDVGAEFFDVQLDI-PMSEILDHPYYNDD---INLVYPQGCPWNI-----YDGTLVVAQLTHFDCG-GIAVSVCISHKVADAYSVIKFITDWAYLTRD----------------SSHAKP-SVL------------FDG--TS-FFPPVTDTS-------TLPDFDAGND----RNCV--TRMFHFSSSGLDKLKTIA--------------------------------AAESGV-ENPSRVEVATALIHKHAMIAS---------GSFKPSLLCHIMGLR-----PPL-P-LNSIGNACSFFL-TST-QTED--EME-LSN-----SVAVLRKSKDQLREKMK-NA-TQS--DIFFKVVEITKQ-------GAELVEKVNKADVYKCSSLCNFGLY-DMDFGWGKAIRVSS-V----SRA-----VKNQIFFMDS-PTG-N--GMDVLISLD-EKE-MEIFQSDKV-ILEYASPVVKM-------------
>Catharanthus_MAT
--------------------------MDSITMVETETLSKTLIKPSSPTP-QSLSHYNLSYNDQNI-YPEY-IFAGFFYSNPDGH--------EISTIREQLQNSLSKTLVSYYPFAGKV---VKN-DYIHCNDDGIEFVDVRIHC-RMNDILKPEL-RSYA--SELIRPNRSTVGS------EDSTALVQLSHFDCG-GVAVAFGISHKVADAATILSFIKDWAASTCD--------------LSSSHDVS-TPV------------LVS--DS-IFPRQ-DNI-------ICGQFPASPN------CV--RKRFLFSPEAIERLKSKAI-------------------------------EFG--I-EKPTRVEVLTAFLCRCATVAGKSAAKNNNCGQSLPFAVIQAVNLRPL---LEL-P-KNSVGNLISIYF-STI-KEND--TVN-IEQEFTKLVIGELRKAKDKLKNLSQEKLNYVARMQDFANCLKELDI-------SSFFDMENVDIDAYLFSSWCRFPFY-DIDFGLGKPIWVCM-F----QPH-----FKNCIILMDY-PFG-DDYGIEALITLE-QEK-MPAFENNEL-LLSFASN-----------------
>Catharanthus_DAT
-------------------------MESGKISVETETLSKTLIKPSSPTP-QSLSRYNLSYNDQNI-YQTC-VSVGFFYENPDGI--------EISTIREQLQNSLSKTLVSYYPFAGKV---VKN-DYIHCNDDGIEFVEVRIRC-RMNDILKYEL-RSYA--RDLVLPKRVTVGS------EDTTAIVQLSHFDCG-GLAVAFGISHKVADGGTIASFMKDWAASACY--------------LSSSHHVP-TPL------------LVS--DS-IFPRQ-DNI-------ICEQFPTSK------NCV--EKTFIFPPEAIEKLKSKAV-------------------------------EFG--I-EKPTRVEVLTAFLSRCATVAGKSAAKNNNCGQSLPFPVLQAINLRPI---LEL-P-QNSVGNLVSIYFSRTI-KEND--YLN--EKEYTKLVINELRKEKQKIKNLSREKL------TYVAQMEEFVKS------LKEFDISNFLDIDAYLSDSWCRFPFY-DVDFGWGKPIWVCL-F----QPY-----IKNCVVMMDY-PFG-DDYGIEAIVSFE-QEK-MSAFEKNEQ-LLQFVSN-----------------
>Capsicum_pun1
-------------------------MAFALPSSLVSVCNKSFIKPSSLTP-STLRFHKLSFIDQSL-SNMY-IPCAFFYPKVQQRLEDSKNSDELSHIAHLLQTSLSQTLVSYYPYAGKL---KDN-ATVDCNDMGAEFLSVRIKC-SMSEILDHPH-ASLA--ESIVLPKDLPWAN---NCEGGNLLVVQVSKFDCG-GIAISVCFSHKIGDGCSLLNFLNDWSSVTRD--------------HTTTTLVP-SPR------------FVG--DS-VFSTQ-KYG--SL---ITPQILSDLN----Q-CV--QKRLIFPTDKLDALRAKV-A-E----------------------------ESG--V-KNPTRAEVVSALLFKCATKAS---------SSMLPSKLVHFLNIRTM-IKPRL-P-RNAIGNLSSIFS-IEA-TNMQ--DME-LPT-----LVRNLRKEVEVAYKKD--QV-EQN--ELILEVVESMRE------GKLPFENMDGYKNVYTCSNLCKYPYY-TVDFGWGRPERVCL-G----NGP-----SKNAFFLKDY-KAG-Q--GVEARVMLH-KQQ-MSEFERNEE-LFEFIA------------------
>Coffea_CDP12986.1
-----------------------------MANLKPQTISKVLIKPSLPTS-EHLKTYNLSVLDQLS-PHFY-LPIVLFYPPPDSDNSS-----NYTTISSHLKKSLSETLTHYYPFAGRL---APNKDSIDCNDEGLDFYEARIEC-KISDVLKNPD-PET---MDSFSPPGMLFNE----SFQGSPFIVQVTYFSCG-GTAISVSMLHKVTDACALLGFINDWAALASG-------------------SMV-SPM------------FLT--QQ-VISPY-KGE--IN---VPGINLDKNI----N-VV--TRRFSFNPSKLSDLKAMA-SDD----------------------------LGK--I-HSPSRVEVVAALIYKCAMAASEAKS-----GMSRPSMLMQAANMRPR-VVPPL-P-DNCAGNFSWFFS-IMT-NDEK--DKN-MTT-----IISAVKKAAQGFSEKFGNGL-SAD--NCYSLICESIEG------ARKVMRQNQGEIEVYRCSSLCRYPFN-LINFGWGRPIWVGT-S----TSQ-----MKNTFHLLDN-PKS-G--GIEALVTLE-ESN-MSMFEKDEE-LLKFAALNSTAIDD----------
>Ehretia_acuminata_EMAL-2005913
-----------------------------MASSIFQLISKKFVKPSFPTP-SSLRNYKLSFMDQIM-TNRY-MPMALFYPKQHKNLPD-----NSGQISSHLEKSLSKTLASYYPFAGRL---TDK-ISVNCNDMGATFFEARIEC-SMSEILKEAN-AKV---EDIVFPSGLPWRP---GHDQPSLVVAQLSHFDCG-GKALSVCLSHKLGDGHTLCNFMNDWAAISRL-----------------SRENS-SPQ------------FIG--AS-ILPPN-DDPSISP---LLDMKQEQ------QRII--TRRYVFDSERLSQLKATAESGV-----------------------------------QNPTRVEVVSALLYKCSRSAAMECS-----GTLKPSALAFIANLRELIGLPGT---HNYVGNFVSPCH-VST-TDES--GMD-FAR-----LVSEIRRMKVEKCEKYR-GI-KGN--DLVATIVEDAEQ--------INVLQGKNEIEGYNCSSLCRFPTY-HIDFGWGRPIRVGF-T----APP-----SKNSFVLMDN-HNM-D--GIEALVTLE-ERV-MSVFESQPD-LLAFVSPA----------------
>Capsicum_annuum_LOC107855820
-----------------------------MAASALFSLSKKIIKPFSPTP-FSERIYKFSFIDQFN-STQY-IPLAFFYPNNKRVTSI-----GPNDMCKIIENSLSKALAAYYPFAGTL---RDN-VHIECNDIGADFYKARFDC-PMSEILKSQD-RNV---KEIVYPKDIPWNV---VAPNRELVTVQLNQFDCG-GIALGACVSHKIGDMCTFNRFINDWAAIARD-----------------SNLNI-RPQ------------FIG--SS-IFPST-----------NEPVNEPPR-----EQCV--TKRLTFSNRTLKSLLSE---------------------------------SSSSGV-KNPTRVEILTALLYKCGMTANSS-------RLFKPSVLFQTINLRPI---IPL-P-ENTPGNFSSSLF-VPT-YVEE--EMK-LSR-----LVSELRKGKQRFFDDYKKCKEDPQ--DLICTTMSPFQE--------IRTLFKNNDFDLYRCSSMVNYSLY-DVDFGWGQPSKVSM-A----DSQ-----LRNIFLLFDN-KKG-D--RVEAQVSLD-EEGTMSAFLREMEQIIEFELPPDEEISSDEEIRMEARC
>Heliotropium_karwinsky_NIGS-2110309
-----------------------------MVSLRIDLISEKCVKPRVSTP-PPLRNYKLSMRDQLM-DNLF-VPVAFFYPN------------PANEMSSLLQESLSETLSSYYPYAGRL---VNN-IYVDCNDMGATFLEARIGC-PMSDILDADG-IAA---QDVIFPSGIPWRY---VRNQSSLTVVQLTHFDCG-GKALTVCLCHKLGDGHTMINFINDWAAITRD-----------------SSWKP-CPV------------FNG--SS-ILPPK-----------DDPSFGGYEEVEQYSNCV--TKMFVFDSEKLTLLKAKA--------------------------------KAESGV-QTASRFEVAIALLYKCGIKAFAASS-----GSFKPSSLTMAMNLRSLLCLPDA---VNYAGNLISNFS-VYT-NDEK--VVD-FAG-----LVKEIRQEKKRVCEKYK-GM-ETK--ELGSVIEAEIEE--------MLNLERQNAIEGYLCTSWCKFPMY-GADFGWGRPSIVKF-A----SSP-----FKNFFILTDD-DKE-D--GMHATVALE-EQV-MSVFQNDPE-LLQFAS------------------
>Solyc04g082350
MLISIYCLPKQNKKNYLYKLFQLFNFFTSQNMMKVQVISRENIQPSSPTP-KHLKKFNLCLLDQLI-PAPY-APIVLFYPNLNDV--------KLREKSSLLKKSLAQTLSSFYPLAGRF---RDE-LSIDCNDQGVNYVTTNVNC-HLIDYLNKPN-LES---ISQFLPCQPPFKV---LGVGDYVTNIQINVFECG-GIAIGLCIAHKVLDGAGLSTFLKNWSGLVT------------------------CPN------------LMA--NY-FFPSD-DLWL------RDTSMIMWSSMFKKGNFV--TKRLVFNDSAIDNLKRMSTSAH---------------------------------I-KYPTKVEVVSSFIWKCLIAS----------NKKSNSLLTHIVNLRKR-ATPAL-P-ENILGNLIWLSSAKNN-NAKR--YVE-LAD-----LVNQVRKSILKIDDGYVKRL-RGD--EGCSLMRKSLKE---------IEDFCSKGANHYGFSSWCKFGFY-DIDFGFGKPIWVSSIS----SKCSF---FMNLIILMESNRCD-N--GIEAWVTLDEEEE-MNMLVDNQE-LLVFASVDPSPLPLYLSG------
>Coffea_CDP19225.1
----------------------------MDASLQFEIISETVIKPSSPTP-PPLRYHKLSSVDQAM-PPNYRIRLAFFYANIKGTRW------LANEISQLLKSSFSKALAQYYPFAGRL---MKNGYMIDCNDMGAQFTEGRINS-RVAEIRKQLS-SSSEKVQDLIFARSLFSGP--ASANHRSLVFVQLSSFNCG-GIVLSVSINHRIADASSVSTFMNDWAAIARQ-----------------TSDIP-SPH------------LHG--AS-LFPPV-DGQ--QY---RHPFPPKPDQ----GKYA--KRILAFHASKIGELKAAAL-------------------------------NSG--V-ENPTRFEVVSALLYSCFMSAASKANSG---SHIRPSIFFNAVNFRQI-IVPPL-P-QNSVGNFVTSFL-TSV-DNNA--EVK-LPE-----LVNKLREGKTKLRKECTENI------NAIPSKLKASHS------ASPTVAIETINSDCYGCSSWCRFPFY-GVDFGWGTPSLVYP-A----IIP---EQNANILVLIDM-EDG-N--GIYAHLILK-ELD-MSLLEENEV-LLAYASLDA---------------
>Cca_chr5_992831_993790
------------------------------------IISETAIKPSSPTP-PSLRYHKLSLVDQAM-PPNHPIMVAFLYPNIKGTRW------LADEISQLLKSSLSKALAQYYPFAGRL---MKNGYMIDCNDMGAQFTEGRINC-RVSEIRKQLS-SSSEKMEDLIFARSLFSGP--PLANHRSLVFVQLSSFNCG-GIVLSVSINHTIADGSSVSTFMNDWAAIARQ-----------------TSAIP-SPH------------LHG--AS-LFPPV-DGQ--QF---PKPSPPKLNQ----GKHV--KRMLAFHASKIGELKAVAL-------------------------------NSG--V-ENPTRFEVVSALLYSGFISAASKANSG---SHIRPSIFLNAVNFRQI-IVPPL-P-QNSVGNFVTYFP-TSV-DNNA--EVK-LPE-----LVNKLRE--------------------------------------------------------------------------------------------------------------------------------------------------------------
