# Supplementary material for: Evolution of a plant gene cluster in Solanaceae and emergence of metabolic diversity
Source: eLife. 2020 Jul 2;9:e56717. doi: 10.7554/eLife.56717 (PMC7386920; doi:10.7554/eLife.56717)
Supplement: Supplementary file 5. [file elife-56717-supp5.zip › SupplementaryFile5/Figure 6ΓÇôfigure supplement3-ECH_alignment.fas]

>Capana01g001861
-----------------------------------------MLGQYFEKYEKDDNAEFVILKGAGRTFSAGGDLEFLYHGRNTRDYCLDAVYRVYWLCYHIHTYKKPHIALVHGMSVGGGASLMVPMKFSVVTEKA-------------------------------------DTKGKEIVAAGLATHFVPSQKLFQLEKRLLSINNGDEDAIRSVINEFSTNVHIDERSILNKLSIINDCFSGESMEEIMDSFEAKADKKGNDWIVPVLKNLKKASPTGLKITLRSILEGRTQTLSECLRREFRITVNTLRSILSDDFYEGIRATIIDKDKSPKVHSFPSSICLSK------------YEILMFI------------------
>Capana09g000668
MAQETVNLEGEVVVAEDVGNARVVTLNRPKQLNVISSTVVKLLAANLEKWEKDENAKLVIIK----------------------------------------------VALVHGISMGGGASLMAPMKFSVVTEKTVFATPEASIGFHTDCGFSYMLSRLPGRLGEYLGLTGARLNGKELVAAGLATHFVPLEKLPELEKHLLSLNTDDEAVVRSAIKEFSTDVQIDEESILKKQEIIDECFSKDSVSEIISSFEAEAGKEGNGWIVPVLKGLKRSSPTGLTVTLRSIHEGRKQTLSECLKKEFRITINTLRMRISGDVYE--------------WDPPTLEKVEEEQVNLVFEPFEEDLELKVSENEQCRWDGKYEDSAYCHQ
>Capang00g001913
------------------------------------------------------------------------------------------------LCTV-------QVALVHGISMGGGASLMAPMKFSVVTEKTVFATPEASIGFHTDCGFSYMLSRLPGRLGEYLGLTGARLNGKELVAAGLATHFVPLEKLPELEKHLLSLNTDDEAVVRSAIKEFSTDVQIDEESILKKQEIIDECFSKDSVSEIISSFEAEAGKEGNGWIVPVLKGLKRSSPTGLKVTLRSIHEGRKQTLSECLKKEFRITINTLRMRISGDVYE--------------WDPPTLEKVEEEQVNLVFEPFEEDLELKVSENEQCRWDGKYEDSAYCHQ
>Capang03g001794
-------------------------------------------GQKLEKYEKDDNVELVIIKGAGRTFSADGNVKAAVEQKFSGDSWFELAYRIYRLCYHIHTYKKPHIALVHGMSVDGGASLMVPMKYSIVTEKAWCSTPEASLGFHPYCAFSYMLSRLSGRLGEYLGLTGERLRGKDVVAAGLATHFVPSQKLFQLEKCLLSISNGEEDVIRSVIDEFSTNVQIDERSILNKLPINNECFSRKSVEEIVDSFEVEAGKKGNDWIVPVLKRMKKASPTGLKITLKSIREGRKQTLSECLRREFRITINTLQTIISDDFYEGIRAIIIDKDKSPKWNPSTLDEVHDEQLDLIFKPFEEHLELQIPVKKECR-------------
>Cc02_g24510
LSNSPLTDDQENVLVEGNGASRTAILNRPSVLNALNTSIGARLQKLYSSWEDDPDIGIVQLKGRGRAFCAGGDIVALYNVIRQIEQGKEFFWTIYNFIYMLGTYLKPHVALLHGITMGGGAGVSIPGTFRVATDKTVFATPETLIGFHPDAGASFYLSHLPGYLGEYLALTGDKLNGVEMLSCGLATHYSLAAKLPLIEEQLGSLTTDDPSVIEGSLQNFGDLVHPDPTSVVHWIETLDKCFGHDTVEEIIDALESEASRTKDVWSTSTLKKLKDTSPLSLKVSLRSIREGRFQTLDQCLIREYRMSLQGISGKITSDFCEGVRARLVDKDSMPKWNPPSLELVTADMVDEYFSPVTALPDLELPTKLREAFL-----------
>Cc05_g09740
MAQQVNSQDEEVVLAEEMSHVRLITLNRPRQLNVISSRVVSLLAQYLEKWEKDDNAELILIKGAGRAFSAGGDLRMFYDGRTSRDSCLEVVYRMYWLCYHIHTYKKTQVALVQGISMGGGASLMVPLKFSVVTEKAVFATPEASIGFHTDCGFSYMLSRLPGHLGEYLALTGARLSGKELVAAGLATHFVPSEKLPELEKRLVSLNNGAETAVKSTIEEFSSDVQIDEESVLKKQKMIDDCFSKDSVEEIIKSLEAEVTKEGNGWIVPVLKGLKRSSPTGLKITLRSIREGRKQSLPECLKKEFRLTMNILRTAISGDVYEGIRALTIDKDNSPKWDPSTFDRVGDERVNVVFQPFEEDLELKIPEREDCRWEGKYENSVYAVP
>Cc08_g06980
LPSYTLDCHQEQVLVEGRAKSRAAVLNRPSSLNALTTDMAARLNRLYESWEENTDIGFVMMKGSGKAFCSGADMVLLHQLINELEECKTFFQTVYNFVYLLGTYFKPNVAILDGITMGGGAGISLPGMYRVVTDKTVFATPEAQIGFHPDAGASYYLSRLPGYLGEYLALTGEKLNGVEMIACGLATHYSLKERLPLIEERLGKLNTDDHTVVENSLAQYGDLVYPDRRSVLHKLERIDKCFSLDTVEEIVDALEQGAAESFDDWCCTTLKKIKEASPLSLKITLQSIREGRFQPLDQCLAREYRISLNFISKQVSNDLCEGVRARLVDKDFAPKWDPPHLEDVTKDMVDSHFLPLDEFSELNLPTSVREPYA-----------
>Itr_sc000022.1_g00020.1
LPNHLLDDPQEVVLVEGKTCSRTAILNRPSALNALNAAMTERLQKLYTSWEESPGIGFVVMKGKGRAFCAGGDIVAIYNMLKQLEETKQFFSSAYKFMYILGTYLKPHVALLNGITMGGGAGVSVPGTFRVATDKTVFATPETLIGFHPDAGASFHLSHLPGYLGEYLGLTGDKLSGVEMMACGLATHYTFVERLHLIEEHLGNLETDDPTVIDSSLARFADIALPHQTSVMHRIRTVDKCFSHDTVEEIIDALEREAGRTNDEWCISTLKKLKEASPLSLKVALRSIREGRFQTFDQCLIREYRMTVQAISGQITNDFREGVRARLVDKDLTPKWDPPSLDHVSNDMVEQYFSPLTVSPDLDLPTQQREPFP-----------
>Itr_sc000294.1_g00014.1
LKTLQLRCSKQRGFLYSHQKRSFSALPSYTQHDYLQEQV-ARLNRLYNSWEENSEIGFVVMKGSDQAFCSGADAVTLHQLINEVEECKIFFQTLYNFVYLLGTYLKPNVAILDGVTMGSGAGIALPGMFRVATDRTVYSSPESQIGFHPDGGASYYLPRLPGYLGEYLALTGEKLNGVEMIACGLATHYVLKERLPWIEERLGKLMTDDRSVIECSLAQYGDLVYPDRRSVLHKFEMIDKCFSPDTVEEIIEALENEAAESYDEWCATSLKKIKAASPLSLKVTLNS----------------------------------GVRARLIDKDFTPKWDPSRLEDVTKDMVESFFAPLDEFSELNLPTSI-------REPSV----
>Niben101Scf02568g00011.1
MSQETVNPDGEVVMAEEVGNARVVTLNRPKQLNVISSKVVKLLAENLEKWEKDENAKLVIIKGAGRAFSAGGDLKMFYDGRNSKDSCLEVVYRMYWLCNHIHTYKKTTVALVHGISMGGGASLMVPMKFSVVTEKTVFSTPEASIGFHTDCSFSYILSRLPGRLGEYLGLTGVRLNGKELVAAGLATHFVPLEKLPELEKHLLSLNTSDEAVVSSAIKEFSTDVQIDEESVLKKQAIIDECFSKDSVAEIISSFEAEAGKEGNSWIVPVLKGLKRSSPTGLKITLRSIREGRKQSLSECLKKEFRLTINILRTKISGDVYEGIRALTIDKDNSPKWDPTTLEKLDDERVNLVFGPFEEDLELKVSENEQCRWDGKYEDSAYCRQ
>Nto_XP_009600088.1
MAQETVTPDGEVVVSEEVGNVRVVTLNRPKQLNVISSKVVKLLAENLEKWEKDENAKLVIIKGAGRAFSAGGDLKMFYDGRNSKDSCLEVVYRMYWLCNRIHTYKKPTVSLVHGISMGGGASLMVPMKFSVVTEKTVFSTPEASIGFHTDCSFSYILSRLPGRLGEYLGLTGARLNGKELVAAGLATHFVPLEKLPELEKHLLSLNTGDEAVVSSAIKEFSTDVQIDEESVLKKQAIIDECFSKDSVAEIISSFEAEAGKEGNSWIVPVLKGLKRSSPAGLKITLRSIREGRKQTLSECLKKEFRLTINILRARISGDVYEGIRALTIDKDNSPKWDPPTLEKLDDERVNLVFEPFEEDLELNIPENEQCRWDGKYEDSAYCHQ
>Peaxi162Scf00033g01515.1
MAQESVNPNREVVNAEEVGRVRVVTLNRPKQLNVISGKVALLLGQNLEKFEKDVNAQLVIIKGAGRAFSAGGDLKMFYDGRRTRDSCLEVIYRMYWLCYHIHTYKKPMVALVHGISMGGGASLMVPMRFSVVTEKTVFSTPETLIGFHPDCGFSYMLSRLPGRLGEYLGLTGARLKGKEVVAAGLATHFVPSQKLLELEKHLLSLKTGDENAIESVVKKFSTEIETDENSVLNKLSIINECFSKDSVEEILVSLEAETERVGNGWIQRVLKQLTKSSPTGLKITLRSIRKGRKQTLSECLKREFRTTINILRTTISSDFYEGIRALAIDKDNSPKWSPSILDEVKDEQLNLIFKNFEEHLELQILEKAEYRWEGKYDNSAYYHL
>Peaxi162Scf00047g02336.1
MAQANLRTDKEVVIAEEVGRVAILTLNRPNQLNVISGEV-----------------------GAGRAFSAGGDLKMFYDGRKTRDSCVEAAYRMYWLCYHIHTCKKPQVALVHGLCMGASASLMVPMRFSVVTEKSFFSTPETRLGYHPDSGISYILSRLPGRLGEFLGLTGTKLSGKEVVAAGLATHFVPSDKLVHLEKRLLSLNSGEETAIRSAIDEFSTEVQINKRSILNKLPIINECFSKDSMEEIMTSLEVEARKVGNNWIIPVLEGLKKSSPTSLKITLRSIREGRKQTLTECLRKEFRLSINILRTIIPCDIYEGIRAVIIDKDNSPKWYPPTLEKVKNEQLDLIFKSFEEHFELQIPDKEECRWNGKYEDSIYYNQ
>Peaxi162Scf00122g02215.1
MAQEIVNPDGEVVLTEELGNARVVTLNRPKQLNVISGKVVKLLAENLEKWEKDENAKL----GAGRAFSAGGDLKVFYAGRNTKDSCLEVVYRMYWLCYHIRTYRKPTIALVHGISMGGGASLMVPMTFSAVTEKTVFAMPEASIGFHTDCSFSYVLSRLPGRLGEYLALTGARLNGKELVAAGLATHFVPSEKFPELEKRLLSLNTSNEDVVRSAIKEFSSDVQIDEESVLKKHAIIDECFSKDTVAEIINSFEAEAGKEGNGWMVPVLKGLKRSSPTGLKINLRSIREGRKQTLSECLKKEFRITINTLRKRISGDIYEGIRALTIDKDNSPKWDPPTLEELEDERVNLVFEPFEEDLELNIPENEQCRWDGKYEDSAYCHQ
>Peaxi162Scf00129g01423.1
IPQDVLPPNREVVITDEIGRARVLTLNRPNQLNFISSKQVLMLAQQLEKYERDDNTEF----GAGRTFSAGGDLKYLYDGRNTRDSRLEDTYRMYWLCYHIHTYKKPHIALVHGMSV-------------------------ASLGFHPDCGFSYMLSRLPGRLGEYLGLTGAKLKGQEVVAAGLATHFVPSQKLFNLEKRLLSINNGEEDAIRSAINQFSKNIHIDEKS---------------------------------------------------------IRNGRTETLSECLRREFRTTINILRTVISDDFYE--------------WNPSTLDKVHDEQLDLIFKPFEEHLELQIPVKEDCRWKGKYENSGYCCS
>Peaxi162Scf00304g01225.1
-----MNAKSMVVISKEIGRARVLTLNRPNQLNFISSKQVLMLAQQLEKYERDDNAEF----GAGRTFSAGGDLKYLYDGRNTRDSRLEDTYRMYWLCYYIHTYKKPHIALVHGMSVGGGAALMAHMKFSIVTEKAFCSTPEASLGFHPDCGFSYMLSRLPGRLGEYLGLTGAKLKGQEVVAAGLATHFVPSQKLFNLEKRSLSINSGEEDAIRSAINQFSKNIHIDEKCVLNKLSIINECFSKESVEEIVESFEAEAGKNGNDWIMSVLKGLKKASPMGLKITLRSIRDGRTETLSECLRREFRTTINILRTVISGDFYEGIRASIINKDKSPKWNPSTLDKLHDEQLDLIFKPFEEHLELQIPVKEDCRLE-----------
>Peaxi162Scf00351g00074.1
LPQEVVPPNTEVVIAEGIGRARLLTLNRPNHHNFISGKLALMLGQQLKKHEKDDNAEF----GAGRTFCAGGDVIYLYDGRNTRDSCVEDVYRVYWTCYHSHTYKKPHIALVHGMS--------------------FCSTPEASLGFHPDCGLSYILSRLPDRLGEYLGLTGAKLRGQEVVAAGLATHFVPSLKLSNLEKRLLSINSGEEDIIRSVISEFSTDVHIDERSVLNKMSLINECFSKDSVEEILESLEAEASKKGNDWIMPVLKSLKRASPTGLKITLRSIREARTQTFSECLRREFRITINMLRAIISGDFYEGVRAQIIDKDKSPKWKPSTIDKVYDEQLDLIFKPFEEHLELQIPVKEECRWEGKYESSGYCRP
>Peaxi162Scf00374g00114.1
------LILHQVVIAEKVGRVAILTLNRPNQLNVISREVALLLGQNLEKFEKDDNAEFLIIKATGRAFSAGGDLRMLYDGRKTGDSCVEVNYRIYWLCYHIHTCKKPQVALVHGLCMGVGASLMVPMRFSVVTEKSFFATPETRLGYHPDVGLSYIFSRLPGRLGEFLGLTGAKLKGNEVVAAGLATHLVPSDKLVDLEKRLLSLDTGEETTIRSVIDEFSTEVQISKRSILNKLPIINECFSKDSTEEIMTSLEVEARKVGNNWVIPVLEGLKKSSPTGLKITLRSIREGRKQTLAECLRKEFRLSINILRTIISGDIYEGIRAVIIDKDNSPKWYPPTLEKVKNEQLDLIFKSFEEHFELQIPNKEECRWSGKYEDSIYYNQ
>Peinf101Scf00154g00021.1
-----------VVISKEIGRARVLTLNQPNQLNFISSKQ------QLEKYERDDNAEFVIIKA--------------------RDSRLEDIYRMYWLCYHIHTYKKPHIALVHGMSVGGGAALMAHMKFSIVTEKAFCSTPEASLGFHPDCGFSYMLSRLPGRLGEYLGLTGAKLKGQEVVAAGLATHFVPSQKLFNLEKRLLSINSGEEDAIRSAINQFSKNIHIDEKCVLNKLSIMNECFSKESVEEIVESF---------------------------------IRDGRTETLSECLNREFRTTINILRIVIFGDFYEGIRASIINKDKSPKWNPSTLDKLHDEQLDLIFKPFEEHLELQIQ---DCRWKGKYEYSSYSCS
>Peinf101Scf00250g02060.1
YGDDIYPQSHQVVITEEIGRARVLTLNRPNQLNFISSKQVLMLAQQLEKYERDDNAEF----GAGRTFSAGGDLKYLYDGRNTRDSRLEDTYRMYWLCYHIHTYKKPHIALVHGMSV-------------------------ASLGFHPDCGFSYMLSRLPGRLGEYLGLTGAKLKGQEVVAAGLATHFVPSQKLFNLEKRLLSINSGEEDAIRSAINEFSKNIHIDEKSVLNKLSLINECFSKESVEEIMESLEAEAGKKGNDWIMP-------------------IRNGRTETLSECLRREFRTTINILRTVISGDFYE--------------WNPSTLDKVHDEQLDLIFKPFEEHLELQIPVKEDCRWKGKYESSKQQIE
>Peinf101Scf00667g01020.1
LPQEVVPPNTEVVIAEGIGRARLLTLNRPNHHNFISGKLALMLGQQLEKHEKDDNAEF----GAGRTFSAGGDVIYLYHGRNTRDSCVEDVYRVYWTCYHSHTYKKPHIALVHGMSVGGGASLMASMKFAVVTEK-FCSTPEASLGFHPDCGLSYILSRLPDRLGEYLGLTGAKLRGQEVVAAGLATHFVPSLKLSNLEKRLLSINSGEEDIIRSVISEFSTDVHIDERSVLNKMSLINECFSKDSVEEIVESLEAEASKKGNDWIMPVLKSLKRASPTGLKITLRSIREARTQTFSECLRREFRITINMLRAIISGDFYEGVRAQIIDKDKSPKWKPSTIDKVYDEQLDLIFKPFEEHLELQIPVKEECRWEGKYESSGYCRP
>Peinf101Scf01109g07018.1
MAQEIVNPDGEVVLTEELGNARVLTLNRPKQLNVISGKV-----------------------GAGRAFSAGGDLKVFYAGRNTKDSCLEVVYRMYWLCYHIRTYRKPTIALVHGISMGGGASLMVPMTFSAVTEKTVFAMPEASIGFHTDCSFSYVLSRLPGRLGEYLGLTGARLNGKELVAAGLATHFVPSEKFPELEKRLLSLNTSNEDVVRSAIKEFSSDVQIDEESVLKKHAIIDECFSKDTVAEIISSFEAEAGKEGNGWMVPVLKGLKRSSPTGLKINLRSIREGRKQTLSECLKKEFRITINTLRKRISGDIYEGIRALTIDKDNSPKWDPPTLEELEDERVNLVFEPFEEDLELNIPENEQCRWDGKYEDSAYCHQ
>Peinf101Scf02326g01037.1
MAQANLRTYKEVVIAEEVGRVAILTLNRPNQLNVISREVALLLGRHLEKFEKDDNAEFLIIKAR--------------------DSCVEIGYRMYWLAYHIHTCKKPHVALVHGLCMGGGASLMVPMKFSVVTEKTLFSTPETRLGFHPDFGISYIFSRLPGRLGEFLGLTGAKLRGKEVVAAGLATHFVPSDRLLSLKERLLSLNSGKETAIRSAIDEFSTEVQINKRSILNKLPIINECFSKDSMEEIMTSLEVEARKIGNNWIIPVLEGLKKSSPTGLKITLRSIREGRKQTLAECLRKEFRLSINILRTIISGDIYEGIRAVIIDKDNSPKWYPPTLEKVKNEQLDLIFKSFEEHFELQIPDKEECRWNGKYEDSIYYNQ
>Peinf101Scf02326g01039.1
TLQEHLLTLHQVVIAEEVGRVAILTLNRPNQLNVISREVALLLGQHLEKFEKDDNAEFLIIKAR--------------------DSCVEAAYRMYWFCYHIHTCKKPQ----------------------------LFSTPETRLGFHPDCGISYIFSRLPGRLGEFLGLTGAKLKGKEVVAAGLATHFVPS-------DRLLSLNTGEETAIRSTIEEFSTEVQIDERSILNKLPIINECFSKDSMEEIMTSLEVEAKKVGNNWIIPVLEGIKQSSPTGLKITLSSIREGRKQTLAECLKKEFRLTTNILRTIISGDIYEGIRAVIIDKDNSPKWYPPTLEKVKDEQLNLIFKSLEEHLDLQTPDNEECRWDGKYETSIYYKQ
>Peinf101Scf02426g00017.1
TLQEHLLTLHQVVIAEEVGRVAILTLNRPNQLNVISREVALLLGQNLEKFEKDDNAEFLIIKA--------------------RDSCVEAAYRMYWFCYHIHTCKKPQ----------------------------LFSTPETRLGFHPDCGISYIFSRLPGRLGEFLGLTGAKL---------------------------------KETAIRSTIEEFSTEVQIDERSILNKLPIINECFSKDSMEEIMTSLEAEAKKVGNNWIIPVLEGIKQSSPTGLKITLSSIREGRKQTLAECLKKEFRLTTNILRTIISGDIYEGIRAVIVDKDNSPK--------VKDEQLNLIFKSFEEHLDLQTPDNEECRWDGKYETSVYYKK
>Peinf101Scf03238g00014.1
IGVYLILILHQVVIAEEVGRVAILTLNRPNQLNAISKEVALLLGQNLEKFEKDDNAEFLIIKAR--------------------DSCVEVNYRIYWLCYHIHTCKKPQVALVHGLCMGVGASLMVPMRFSVVTEKSFFATPETRLGYHPDCGLSYIFSRLPGRLGEFLGLTGAKLRGKEVVAAGLATHFVPS-------DRLLSLNSGEETAIRSAIDEFSTEVQINKRSILNKLPIINECFSKDSMEEIMTSLEVEARKVGNNWIISVLEGLKKSSPTGLKITLRSIREGRKQTLAECLRKEFRLSINILRTIISGDIYEGIRAVIIDKDNSPKWYPPTLEK----------------LDLTKNQKRTAPGAGRLQSSL----
>Peinf101Scf03265g00019.1
-------------MKERFWRMQKYNENLWFNLNGLLP--ALLLGQNLEKFEKDFNAQLVIIKGSGRAFSAGGDLKMFYDGRRTRDSCLEVIYRMYWLCYHIHTYKKPLVALVHGISMGGGASLMVPMRFSVVTEKTVFSTPETLIGFHPDCGFSYMLSRLPGRLGEYLGLTGARLKGKE--------------KLLELEKRLLRLKTGDENAIESVVKEFSTEIETDENSVLNKLSIINECFSKDSVEEILMSLEAETERVGNGWIQPVLKQLRKSSPTGLKITLRSIRKGRGQILSECLKREFRTTINILRTTISSDFYEGIRALAIDKDNSPKWSPSTLDEVKDEQLNLIFKNLEEHLELQMFEKAEYRWEGKYDNSAHYHL
>Peinf101Scf20507g00003.1
----NELDLHQVVIAEEVGRVAILTLNRPNQLNVISREMALLLGQNLEKFEKDDNAEFLIIKAR--------------------DSCVEIGYRMYWLAYHIHTCKKPQVALVHGLCMGGGASLMVPMKFSVVTEKTLFSTPETRLGFHPDFGISYIFSRLPGRLGEFLGLTGAKLRGKEVVAAGLATHFVPS------------------------------------------------------------------------------------------------------------------------------------------------------------------------------------------------
>PGSC0003DMP400013834
MAQETVNLEQEVVLVEELGNVRVVTLNNPKQLNIISPKVVEPLAANLEKWEEDEKAKLVIIKGAGRAFSAGGDLKMFYNGRNSKDSCLEVVYRMYWLCNHIHTYKKTMVALVHGISMGGGASLMAPMKFSVVTEKTVFSTPEASIGFHTDCGFSYMLSRLPGRLGEYLGLTGARLNGKELIAAGLATHFVPLEKLPELEKHLLSLNTGDEDAVGFAIKEFSTDVQIDEESILKKQSIIDECFSKDSVADIISSFETEAGKEGNGWIVPVLKGLKRSSPTGLKITLRSIREGRKQTLSECLKKEFRITIHTLRARISGDVYEGIRALTIDKDNSPKWDPSTLENVEDEQVNLVFEPFEEDFELKVSENEQDRWDGKYEDSAYCHQ
>PGSC0003DMP400027888
LPSTITPMPSEVVIAEEIGHGRVLTLNRPNNLNYVSEKVALTLGQKLEKYEKDDNAKFVILKGAGRTFSAGGDLERIYDA---RDSVLEGVYRIYWLFYHIHTYKKPHIALVHGMSMGGGVGLMAPMKFSVVTEKAFCSTPEANLGYHPDCGLSYILSRLPGRLGEYLGLTGAKLKGKEVVAAGLATHFVPSHKLFQLEKSLLSINNGEEDTIRSVIDEFSTNVQIDETSVLSKLSIIDDCFSRETVEEILDSF---------------------------------IREGRTQTLSECLRKEFRITINILRTIISDDLYEGIRAAIIDKDKSPKWNPSTLDKVHDEQLDLIFKPLEQHLELQIPINEECRFK-----------
>PGSC0003DMP400036533
-----------------------------------------MLAQKLVKYEKDDNAEFIIIKGITQT-----------------------------VAYH-----------------------------------------------------TYILSRLPGRLGEYLGLTGVKLKGKEVVAAGLATHFVPSHKLFQLEKSLLSINNGEEDTIRSVIDEFSTIVQIDETSVLSKLSIIDDCFSRETVEEILDSFEAEAGKKENDWIMPVLKSIKKASPIG--------------------------------------------------------------------------------------------------------
>PGSC0003DMP400038369
MPPEVMKQNREDVIAKEIGHGRVLTLNRPDHLNSISEKMVLMLGQKFEKYEKDENVEFVIVKGAGRTFSAGGELKRLYDGRNTRDSCLEFGYRLYWFCYQLQTYKKPHIVLAHGMSMGGGVGLMAPMKFSVVTERTFCSIPEANLGYHPDCGLSYILPRLPGRLGEYLGLTGANLKGKEVVAAGLATHFVPSQKLFQLEKSLLSINNGEEDTIRSVIDEFSTNVQIDERSVLSKLSIIDDCFSRETVEEILDSFETEACKKGNDWIMPVLKSIKKASPIGLKITLRSIREGRTQTLSECLRKEFRITMNTLRTIISDDLYEGIRAAIIDKDKSPKWNPSTLDKVHDEQLDLIFKPFEEHLELQIPINEYCRWEGKYESSSYCL-
>PGSC0003DMP400044331
MPQQVLRQNREVVMAEEIGRARMLTLNRPNHLNYLSGKVASTLGHNFEKYENDDNADFVII-------------------------------------------KKPHIALVHGMSVGGGASLMAPMKFSVVTEKAFSSTPETNIGFHPDCGFSYMLPRLPGRLGEYLGLTGEKLKGKEVVAAGLATHFVPSQ--------------------------------------------------------------------------------------------------------------------------------GIRAQIIDKDKSPKWNPSTLDKVHDDQLDLIFKPFEDHLELQIPIKEESRWRGKYENSSYSSP
>PGSC0003DMP400046689
---------------------------------------------------------------------------------------------MYWLCYHIHTYKKPHIALVHGMSVGGGASLMAPMKFSVVTEKAFSSTPETNIGFHPDCGFSYMLPRLPGRLGEYLGLTGEKLKGKEVVAAGLATHFVPSQKLFQLEKRLLSIKSGDEDTIRSVINEFSTNIHIDERSILNKLSIINECFSKDSVEEIIESFEAEASRKGNDWIMAVLKTLKKASPIALKITLRSIREGRTQTISECLRREFRISMNIQRAIISGDFYEGIRAQIIDKDKSPKWNPSTLDKVHDDQLDLIFKPFEDHLELQIPVKEEYRYK-----------
>PGSC0003DMP400053624
MAQEIVPDREDVVIAEEIGRVGVITINRPNQLNVISGKV-----------------------GAGRAFSAGGDLKMFYDGRKTRDSCLEATYRMYWLCYHIHTYKKPLVALVHGMSMGGGASLMTPMRFSVVTENTVFSTPETLIGFHPDCGFSYMLSRLPGRLGEYLGLTGARLKGKEVVAAGLATHIVPSQKLVELEKRLLSLNSGDENAIESVIKEFSTDFEIQENSILNKMSIINECFSKDTVEEILMSF---------------------------------IREGRKQTLSECLKKEFRISNNILRRTISNDFYEGIRAIVISKDNSPKWWPTTLDEVKDEQLNLIFKNFEQHLELQISENNEHRFRSIIFNFSYMIS
>Sly_XP_004229511.1
MAQSSSNGGTDQVLVEERASVRTIILNRPKQLNALSFPMISRLLELFHASEGDSNVKMIILKGNGRSFCAGGDVTAVVRNVRQWKLGADYFREEFTLNYLMATYSKPQVSILNGIVMGGGLGASVHGRFRVATEKSVCAMPETALGLFPDVGASYFYSRLPGFFGEYAGLTGARLDGAEMLACGLATHFVPSERLPFLEQALAKVNTSDPYVISTIISRFSDMPKLKAESPYHKMKIIDRCFSRRTIEEIISSLENEALNKKDDWISSAIQSLKKASPTSLKISLRSIREGRLQGVGSCLVREYRMVCHVLRGEFSKDFFEGCRALLIDKDKNPKWEPSRLELIRDDDVDRYFSKIDDEEDLKLPPRS------NLPPYAIAKL
>Sly_XP_004229773.1
VSSNVLIDEPESVLVEGKASSRTAILNRPHALNAINYSVASRLMKLYKNWEDDPDIGFVVLKGNDRAFSAGGDIVSLYNLLKQFQDCKEFCWTIYSLIYVVGTYLKPHVALLNGVTMGGGAGISIPGTFRIATEKTVFATPETLIGYHPDAGASFYLSRLPGYLGEYLALTGDKISGAEMISCGLATHYSHSAKIPLIEEQLGTLITDDPSVIERSLENWGEIVHPEPESILHRIETLDKCFSHDTVEEIIDALESEAAKQ-DAWCVATLRKLQETSPLSLKVSLRSIREGRHQTLDQCLRREYRMSVQALSGQITSDFREGVRARLVDRDLAPKWDPPTLEKVTDDMVDQYFSRLTAFPELELPTQQREAFT-----------
>Sly_XP_004241156.1
MAQEIVLDREDVVIAEEIGGVGVITINRPKQLNVLSNKVILLLGEKLEKLEKDDSTKLVIIKGAGKAFSAGGDLKMFYYGQKTRDSCLEATYRMYWLCYHIHTYKKPLVALVHGMSMGGGASLMTPMKFSVVTEKTVFSTPETLIGFHPDCGFSYMLSRLSGRLGEYLGLTGARLKGKEVVAAGLATHIVPSQKLVELEKCLLSLNSGDENAIESVIKEFSTDFEIHENSILNRMSIINECFSKDTVEEILMSFEAEAHKLGNDWIQPVLKHLKRLSPTGLKITLRSIREGRKQTLSECLKKEFRISNNILRKTISNDFYEGISAIVINKKKSPKWCPTTLEEVKDEQVNLIFKNFEQHLELQIPEKNEQRWKGKYDNSPHYYR
>Sly_XP_004243624.1
VPSEVMKQNREVVIAEEIGRGRVLTLNRPNNLNYISENVALTVGQKLEKYEKDDNAKFVILKGAGRTFCAGGDLKRIYDAR---DSCLEDIYRVYWICYHIHTYKKPHIALVHGMSMGGGVGFMAPMKYSVVTEKAFCSTPEANLGYHPDCGLSYILSRLPGRLGEYLGLTGAKLKGKEVVAAGLATHFVPSHKLFQLEKSLLSINNAQEDTIRSLIDEFSTNVQIDERSVLSKLSVIDDCFSRETVEEILDSFEAEAGKKGNDWIMPVLKSIKKASPIGLKITLRSIREGRTQTLSECLRKEFRITINTLRTIISDDFYEGMRAAVIDKDKSPKWNPSTLDKVRDEQLDLIFKPFDEHLELQIPINEYYRWGGKYENSGYCLR
>Sly_XP_004243625.1
MPQQVLRRNKEVVMAEEMGCARMLTLNRPDNLNYISAKVALALGQNFEKYENDDNADFVIIKGAGRTFSAGGDLHMFYDGRNTRDSGIECIYRMYWLCYHIHTYKKPHIALVHGMSVGGGASLMTPMKFSVVTEKAFSSTPEINIGFHPDCGFSYMLPRLPGRLGEYVGLTGEKLRGKEVVAAGLATHFVPSQKLFQLEKRLMTLKNGDEDTIRSVINEFSSNIHIDERSILNKLSIINECFSKNSVEEIIESFEAEGNRKGNDWIMPVLKRLKRASPTSLKITLRSIREGRTQTISECLRREFRISINIQRGIISGDFYEGIRAQVIDKDKSPKWNPSTLDKVHDDQLDLIFKPFEDHLELQIPVDELYRWRGKYE-------
>Sly_XP_004243888.1
MPQQVLRQNKEVVMAEEMGCARMLTLNRPDNLNYISAKVALALGQNFEKYENDDNADFVIIKGAGRTFSGGGDLHMFYDGRNTRDSCIEGTYRMYWLCYHIHTYKKPHIALVHGMSVGGGASLMTPMKFSVVTEKAFSSTPEINIGFHPDCGFSYMLPRLPGRLGEYLGLTGEKLRGKEVVAAGLATHYVPSQKLFQLEKRLVSLKNGDEDTIRSVINKFSSNIQIDERSILNKLSIINECFSKDSVEEIIESFEAEASKKGNDWIMPVLKRLKKASPTSLKITLRSIREGRTQTISECLRREFRISMNIQRTIISGDFYEGIRAQVIDKDKSPKWNPSTLDKVLDDQLDLIFKPFEDHLELQIPVDELYRWRGKYEKFQLFSS
>Sly_XP_004249576.1
AQPSYADYLQEQVLVEGRAKSRAAILNRPSALNALTPSMAGRLSRLYESWEENSDIGFVMMKSNGRAFCSGADVVTLYELINEVEECKKFFQTLYKFVYLLGTYLKPNVAILDGVTMGSGAGISLPGMFRVVTNRTVYSNPEAQIGFHPDAGASYYLSRLPGYLGEYLALTGEKLNGVEMIACGLATHYSHNERLPWIEERLGKLITDDRLVIENSIAQYGDIVYPDTRSVLHKFEKIDKCFSQDTVEEIIEALERDAAESHDEWCNTALNKIKEASPLSLKVALKSIREGRFQPLDQCLVREYRISVNWVSKRMSDDFCEGVRARLVDKDFAPKWDPTRLEEVTNDMVDRFFIQLDELPELNLATAI------REPSM-----
>Sly_XP_004251820.1
MAQETLNLEQEVVLVEELGNARVVTLNNPKQLNVISPKVVVLLAANLEKWEKDENAKLVIIKGAGRAFSAGGDLKMFYNGRNSKDSCLEVVYRMYWLCNHIHTYKKTTVALVHGISMGGGASLMAPMKFSVVTEKTVFSTPEASIGFHTDCGFSYMLSRLPGRLGEYLGLTGARLNGKELVAVGLATHFVPLEKLPELEKHLLSLNTGDEAAVGSAIKEFSTDVQIDEESILKKQSIIDECFSKDSVAEIISSFETEAGKEGNGWIVPVLKGLKRSSPTGLKITLRSIREGRKQTLSECLKKEFRITINTLRARISGDVYEGIRALTIDKDNSPKWDPLTLENVEDEQVNLVFEPFEEDFELKVSENEQDRWDGKYEDSAYCHQ
>Sly_XP_010315275.1
MASSN-NGGTNEILVEETGSVRTFILNRPKMLNALSSQMIHRLTELFYASEEDPNVKMIILKGQGRAFCVGGDLSLILPSLRNWKIGANFFLKQYTLNYVMATYSKTQVSILNGIVMGGGAGASIHGRFRVATEKSVFAMPETVLGHFPDVGASYFLSRLPGFFGEYAGLTGSRLDGAEMLACGLATHFVSSDKLPLLEQALVQVNSSDPDAISAIISCFSHTPNLKEESPYHKMKIINHCFSRRTIEEIISTLESEALDKKDEWISSTIQSLKKASPTSLKISLRSIREGRLQSVGSCLVREYRMACHVFRGEFSKDLFEGHRAILIDRDRNPKWEPSKLELIRDDDVDRYFSKVDDEEDLKLPPRS------NLPQYAIAKL
>Sly_XP_010323937.1
MPQQVLRQDREVVVAEEIGRARMLTMNRPNHLNYISGKMALTLGHNFEKYEDDDNADFVIIKGAGRTFSAGGDLRIFYEERNTRDSCLEGTYRMYWLCYHIHTYKKPHIALVHGMSVGGGASLMAPMKFSVVTEKAFSSTPETNIGFHPDCGFSYMLPRLPGRLGEYLGLTGEKLRGKEVVAAGLATHFVPSQKLFQLEKHLLSIKSGDEDTIRSVINEFSSNIHIDERSVLNKLSIINECFSKDSVEEIIESFEAEGSRKGNDWILAVLKSLKKASPTALKITLRSIREGRTQTISECLRREFRISMNIQRAITSGDFYEGIRAQIIDKDKSPKWNPSTLDKVHDDQLDLIFKPFEDHLELQIPINEEYRWRGKYENSSYSHL
>Sme2.5_01186.1_g00006.1
MALETL-NLEEVVLVEEVGNARVLTLNNPKQLNVISPKVVKQLAANFEKWEKDENAKLVMIKGAGRAFSAGGDLKMFYNGRNSKDSCLEVVYRMYWLCNHIHTYRKPTVALVHGISMGGGASLMAPMKFSVVTEKTIFSTPEASIGFHTDCSFSYILSRLPGRLGEYLGLTGARLNGKELVATGLATHFVPMEKLPELEKHLLSLNTGDEAAIGSAIKEFSTDVQIDEESILKKQAIIDECFSKDSVAEIISSFETEAGKEGNGWIVPVLKGLKRSSPTGLKITLRSIREGRKQTLSECLKKEFRITINTLRARISGDVYEGIRALTIDKDNSPKWDPPTLEKVEDERVNLVFDPFEEDFELKVSENEQYRWDGKYEDSAYCHQ
>Sme2.5_02775.1_g00009.1_SMEL_007g285160.1.01
LGCDNLPDDENVEVPLQVA-MAIISIPSSTTMFPMPQQIALTLGQKFEKYENDDNAEFVIIKGAGRTFSAGGDLHMFYDGRNTRDSCLEITYRMYWLCYHIHTYKKPHIALVHGMSVGGGASLMVPMKFSVVTEKTFCSTPETNIGFHPDCGFSYMLSRLPGRLGEYLGLTGEKLRGKEVVAAGLATHFVPSQKLFQLEKRLLSMKSGDEDSIRTVINEFSSKVHIDERSILNKLSIINECFSKDSVEEIIESFEAEASKKGNDWIMPVLTSLKKASPTALKITLRS----------------------------------GIRARIIDKDKSPKWNPSTLDKVHDEQLELIFKPFEHDLELQIPKEDECRWRGKYENSRYCRP
>NIATv7_g25920.t1
-----------------------------------------MLGQKFEKYEKDDEAEFVIIKGAGRTFSAGGDLKTFYDGRNTRDSCLEGTYRMYWLCYHIHTYKKPHIALVHGMAVGGGASLMVPMKFSVVTEKAFCSTPETSLGFHPDCGFSYMLSRLPGRLGEYLGLTGAKLMGKEILAAGLATHFVPSQKLFQLEKRLLSINSGEEDAIRSVINEFSTNIDIDERSFLNKLSIINEYFSKDTVEEIVESLEAEASKKGNDWIIKVLKSLKKASPTGLKITLRSIREGRTQTLFECLRREFRITMNIQRTIISGDFYEGIRAAIIDKDKSPKWNPSTLDKMHDDQLDMIFKPFEEHLELQIPEDDECRWERNYENSGYCRP
>NIATv7_g12257.t1
MAQETVTPDGEVVLSEEVGNVRVVTLNRPKQLNVISSKVVKLLAENLEKWEKDENVKLVIIKGAGRAFSAGGDLKMFYDGRNSKDSCLEVVYRMYWLCNHIHTYKKPTVALVHGISMGGGASLMVPMKFSVVTEKTVFSTPEASLGYHTDCSFSYILSRLPGRLGEYLGLTGARLNGKELVAAGLATHFVPLEKLPELEKQLLSLNTGNEAVVSSAIKEFSTDVQIDEESVLKKQAIIDECFSKDSVAEIISSSEAEAGKEGNSWIVPVLKGLKRSSPTGLKITLRSIREGRKQTLSECLKKEFRLTINILRTRISGDVYEGIRALTIDKDNSPKWDPPTLEKLDDERVNLVFEPFEE-FEFNIPENEQCRWDGKYEDSAYCRQ
>NIATv7_g04092.t1
AQISSINGGTDQVLVEETSSVRTFILNRPKQLNALSHQMISQLLELFHVSERDSNVKMIILKGNGRAFCAGGDVTAVVHRRGNWKLGADYFREEFTLNYVMATYSKPQVSILNGIVMGGGAGASVHGRFRVATEKSVFAMPETALGLFPDVGASYFYSRLPGFFGEYAGLTGARLDGAEMLACGLATHFVPSERLPLLEQALVKVNTSDPDVISAIISRFSHIPKLKEGSPYHKMKIIDRCFSRRTVEEIISALESEALNKNDDWVSSTIQSLKKASPTSLKISLRSIREGRLQGVGSCLIREYRMVCHVLMGEFSKDFFEGCRALLIDKDRNPKWEPSRLDLIRDDDVDCYFSKIDDEEDLKLPP-------RSNLPPYAIAK
>NIATv7_g22812.t1
AQASSNNGGTDQVLVEETSSSRTFILNRPNKLNALSYEMLSRLLELFYASEQDSNVKMIILKGNGRAFCAGGDVTAVVPRQGNWKFGDNYFQEGYILNYVMATYSKPQVSILNGIVMGGGAGVSVPGRFRVATEKSVFAMPETALGFFPDIGASYCLSRLPGFFGEYAGLTGARLDGAEMLACGLAAHFVSSARLPLLEQALVKVSTSDPDAISAIISRFSHAPKLKKESPYHKMKIINHCFSRRTIEEIISTLENEALDKKDDWISSTIQLLKKASPISLKISLRSIREGRLQGIGSCLIREYRIVCHVLRAEFSKDYFEGCRAILEDKDRNPKWEPSRLNLIRDDDVDRYFSKIDDEEDLKLPP-------RSYLPPHAIAK
>NIATv7_g39640.t1
PSHAQVDYLQEQVLVEGRAKSRAAILNRPSALNAITPSMAARLSRLYESWEENSDIGFVMMKGNGRAFCSGADVVTLYENEGKVEECKKFFETLYKFVYLLGTYLKPNVAILDGVTMGSGAGISLPGMFRVVTDRTVYSTPEAQIGFHPDAGASYYLSRLPGYLGEYLALTGEKLNGVEMIACGLATHYSLKERLPWMEERLGKLITDDRLVIENSLAQYGDLVYPDSKSVLHKFEKIDKCFSQDTVEEIIEGLEREAAESHDEWCNAALNKMKEASPLSLKVALKSIREGRFQPLDQCLVREYRISVNWVSKRMSGDFCEGVRARLVDKDFAPKWGPTRLEEVTIDMVDCFFTPLGELPELNLAT-------ALREPSM----
>NIATv7_g13692.t1
STNALVDERETTVLVEGKASSRTAILNRPHALNALNFSVVDRLLKLYKNWEDDPDIGFLVLKGSGKAFSAGGDIVTIYNKQGNLQDCKDFCWTINNLVYLVGTLLKPHVALLNGITMGGGAGISIPGTFRVATEKTVFATPETLIGYHPDAGASFYLSHLPGYLGEYLALTGDKINGAEMISCGLATHYLHSAKIPLIEEQLGKLMTDDPSVIERSLENCGEIVHPDPTSVLHRIETLNKCFSHDTVEEIIDALESEAAKKQDAWCVSTLRKLQETAPLSLKVSLRSIREGRHQTLDQCLIREYRMTVQAFSGQITNDFCEGVRARLVDRDFAPKWDPPSLDKVTDDMVDQYFSRLTAFPELELPT-------QQREAFT----
>NIATv7_g07897.t1
CTLSNSDVIVDPVIVEGKGSNRTVILNRPSVLNALNYSIVSRLLQLYRSWEDDPAIGFLVLRGKGRAFCAGGDVINLFLHDSNIDECKELYQKIYSLAYVIGTYSKPQVALLNGITMGGGAAISIPGTFRVATEKTVFANPEILIGFHPDAGASFYLAHLPGYLGEYLALTGNKLSGAEMMSCGLATHYCLSERLPLIEEQLGKLITDEPPVIESSLAKFGDIVHPDRMSVLQRIETLNKCFCHETVEEIIDSLESEAGKTADAWCISTLKRLREVSPLSLKVSLRSIREGRFQTLDRCLIREYRMTLQAFFGRITRDYCEGVRARMLDKDLSPKWDPPSLGHVTSDMVDEYFSPLTALPDLELPT-------QQREAFA----
>Sopen07g023250.1
MPSEVMKQNREVVIAEEIGRGRVLTLNRPNNLNYISEKVALMVGQKLEKYEKDDNAKFVILKGAGRTFCAGGDLKVIYD---ARDSCLEDIYRMYWLCYHIHTYKKPHIALVHGMSMGGGVGFMAPMKYSVVTEKAFCSTPEANLGYHPDCGLSYILSRLPGRLGEYLGLTGAKLKGKEVVAAGLATHFVPSHKLFELEKSLLSINNGDEEDTRSVIDEFSTNVQIDERSVLSKLSIIDDCFSRETVEEILDSIEAEAGKKGNDWIMPVLKSIKKASPIGLKITLRSIREGRTQTLSECLRKEFRITKNTLQTIISDDLYEGIRAAIIDKDKSPKWNPSTLDKVHNEQLDLIFKPFDEHE-LQIPINEEE-YR-KCENSIYCLR
>Sopen07g023270.1
-----------------------------------------------------------------------------------------------------------------------------------MVTTNFCSTPEANLGYHLDCDLSYILSHLPGRLGEYLGLIGAKLKGKEVVAAGLATHFVPSHKEFELEKSLLSINNADQEDTKSLIDEFSTNVQIDERSVLSKLSIIDDCFSRETVEEILDSIEAEAGKKGNDWIMPVLKSIKKASPIGLKITLRSIREGRTQTLSECLRKEFRITKNTLQTIISDDLYEGIRAAIIDKDKSPKWNPSTLDKVHDEQLDLIFKPFDEHE-LQIPTKEEEYYR-KYENSGYCLR
>Sopen07g023310.1
MPQQVSRQNREVVVAEEIGRARMLTINRPNHLNYLSGETALTLGHNFEKYENDANADFVIIKGAGRTFSAGGDLHMFYEGRNTRDSCLEGTYRMYWLCYHIHTYKKPHIALVHGMSVGGGASLMAPMKFSVVTEKAFSSTPEINIGFHPDCGFSYMLPRLPGRLGEYLGLTGEKLRGKEVVAAGLATHFVPSQ-------------------------------------------------------------EAEGSRKGNDWILAVLKSLKKASPTALKITLRS----------------------------------GIRAQIIDKDKSPKWNPSTLDKVHDDQLDLIFKPFEDHE-LQIPINEEE-YR-KYENSSYSRL
>Sopen07g023300.1
LPQQVLRQNREVVMAEEIGCARMLTLNRPNDLNYVSGKVALTLGQNFEKYENDDNADFVIIKGAGRTFSAGGDLHMFYDGRNTRDSCLEGTYRMYWLCYHIHTYKKPHIALVHGMSVGGGASLMAPMKFSVVTEKAFSSTPEINIGFHPDCGFSYMLPRLPGRLGEYLGLTGQKLRGKEVVAAGLATHFVPSQ-------------------------------------------------------------EAEASRKGNDWIMPVLKSLKRASPTALKITLRSIREGRTQTISECLRREFRISINIQRAIISGDFYEGIRAQVIDKDKSPKWNPSTLDKVHDDQLDLIFKPFEDHE-LQIPINEEELYRFRYEESRWYTR
>Sopen06g019590.1
MAQEIVKLDREVVIAEEIGRVGVITINRPKQLNVISDKVILLLGEKLEKLEKDDSTKLVIIKGAGKAFSAGGDLKMFYDGRKTRDSCLEATYRMYWLCYHIHTYKKPLVALVHGMSMGGGASLMTPMKFSVVTEKTVFSTPETLIGFHPDCGFSYMLSRLSGRLGEYLGLTGARLKGKEVVAAGLATHIVPSQKLVELEKCLLSLNSGDENAIESVIKEFSTDFEIHENSILQRMSIINECFSKDTVEEILMSFEAEAHKLGNDWIQPVLKHLKILSPTGLKITLRSIREGRKQTLSECLKKEFRISNNILRRTISNDFYEGISAIVINKNNSPKWCPTTLEEVKDEQVNLIFKNFEQHE-LQISEKNEH--R-KYDNSPYYYH
>Sopen12g006520.1
MAQETLNLEQEVVLVEELGNARVVTLNNPKQLNVISPKVVVLLAANLEKWEKDENAKLVIIKGAGRAFSAGGDLKMFYNGRNTKDSCLEVVYRMYWLCNHIHTYKKTTVALVHGISMGGGASLMAPMKFSVVTEKTVFSTPEASIGFHTDCGFSYMLSRLPGRLGEYLGLTGARLNGKELVAAGLATHFVPLEKLPELEKHLLSLNTGDEDAVGSAIKEFSTDVQIDEESILKKQSIIDECFSKDSVAEIISSFETEAGKEGNGWIVPVLKGLKRSSPTGLKITLRSIREGRKQTLSECLKKEFRITINTLRARISGDVYEGIRALTIDKDNSPKWDPSTLENVEDEQVNLVFEPFDEDE-LKVSENEQD--R-KYEDSVYCHQ
>Sopen01g051000.2
MASSNNGGINE-ILVEETGSVRTFILNRPKMLNALSLQMIHRLTELFYASEEDPNVKMIILKGQGRAFCVGGDLSLILQILRNWKIGANFFLKQYTLNYVMAMYSKTQVSILDGIVMGGGAGASIHGRFRVATEKSVFAMPETVLGHFPDVGASYFLSRLPGFFGEYAGLTGSRLDGAEMLACGLATHFVSSDKLPLLEQALVKVNSSDPDAISAIISCFSHTPNLKEESPYHKMKIINHCFSRRTIEEIISTLESEALDKKDEWISSTIQSLKKASPTSLKISLRSIREGRFQSVGSCLVREYRMACHVLRGEFSKDLFEGHRAILIDRDRNPKWEPSKLELIRDDDVDRYFCKIDDEEDLKLPPRSNL-PR-------YAIG
>Sopen01g036430.2
VSSNVLIDEPETVLVEGKASSRTAILNRPHALNAINYSVASRLMKLYKNWEDDPDIGFVLLKGNDRAFSAGGDIVSLYNLLKNFQDCKEFCWTIYSLIYVVGTYLKPHVALLNGVTMGGGAGISIPGTFRVATEKTVFATPETLIGYHPDAGASFYLSRLPGYLGEYLALTGDKISGAEMISCGLATHYTHSAKIPLIEEQLGTLITDDPSVIERSLENWGEIVHPEPESILHRIETLDKCFSHDTVEEIIDALESEAAKQDA-WCVATLRKLQETSPLSLKVSLRSIREGRHQTLDQCLRREYRMSVQALSGQITSDFREGVRARLVDRDLAPKWDPPTLEKVTDDMVDQYFSRLTAFE-LELPTQQREAFT-----------
