# Supplementary material for: Evolution of a plant gene cluster in Solanaceae and emergence of metabolic diversity
Source: eLife. 2020 Jul 2;9:e56717. doi: 10.7554/eLife.56717 (PMC7386920; doi:10.7554/eLife.56717)
Supplement: Supplementary file 5. [file elife-56717-supp5.zip › SupplementaryFile5/Figure 6ΓÇôfigure supplement4-ACS_alignment.fas]

>Sly_XP_004243626.1
LEGVVTSS-ANYVPLTPISFLERAADVFGDRTSVVFG-SSVKYTWEETHSRCLKLASALV-QLGISRGDVVAALAPNVPAMQELHFAVPMAEAVLCTLNTRLDSSMVAHLLKHSEAKIIFVDQQLLQVAQQA-LTLLSKHK-I---ILVLIPEYEN---SS---L--TYDI--HEYEKLLSSGSSNFTIRWPKSEFDPISINYTSGTTSSPKGVVYNHRGAYLNSISTFLCHGMAPMPTYLWTLPMFHCNGW-CMNWGVAALGGTNVCLRHVSAKDIFESISVNKVTHMSAAPIVLSMMANASPNDRKPLPHKVDIRVGGSPPPPQIISKMEQLGFGVSHGYGLTETYSAATSCLWKPEWDSLPLEERAALKSRQGVQVLCMEKVDVRDPETMENVPADGKSIGEIVCRGNTVMSGYLKDVKATEEAFKGG-WFHTGDVAVKHPDGYIEIKDRLKDIIISGGENISTLEVEGVLHSHPAVVEAAVVARPDDHWGQTPCAFVKLKEGSEE-ITSDEIIKYCRDHLPHYMAPRTVLF-EDLPRTSTGKVQKIILREKAKALGSLFSTERNV
>Sopen07g023220.1
LEGVVTSS-ANYVPLTPISFLERAANVFGDKTSVVFG-SSVKYTWEETHSRCLKLASALV-QLGISKGDVVAALAPNVPAMQELHFAVPMAEAVLCTLNTRLDSSMVAHLLKHSETKLIFVDQQLLQVAQQA-LSLLSKDK-IKTPILVLIPESEN---SS---L--TYDI--HEYENLLSSGSSNFTIRWPKSEFDPISINYTSGTTSSPKGVVYNHRGAYLSSISTFLCHGMGPMSTYLWTLPMFHCNGW-CLPWGMAAFGGTNVCLRHVSAKDIFESISINKVTHMSAAPIVLSMMANASPNDRKQLPHKVDILIGGSPPPPQIISKMEQLGFGVSHGYGLTETYSAATSCLWKPEWDSLALEERAALKSRQGVQVLCIERVDVRDPETMENVPADGKSIGEIVCRGNTVMSGYLKDVKATEEAFKGG-WFHTGDVAVKHPDGYIEIKDRLKDIIISGGENISTIEVEGVLHSHPAVVEAAVVARPDDHWGQTPCAFVKLKEGSEE-ITSDEIIKYCRDHLPHYMTPRTVLF-EDLPRTSTGKVQKFMLREKAKALGSLFSTERKV
>Sly_XP_004243628.1
LEGVVTSP-ANYVPLTPISYLERAADVFGDRTSVVFG-SSVKYTWEETHSRCLKLASALI-QLGISRGDVVATLAPNVPAMQELHFAVPMAGAVLCTLNTRLDSSMVAYLLKHSETKMIFVDQQFLQIAQQA-LSLLSKDKTIKPPILILIPESND---SSPP----VSNI--HEYENLLSSGSSNFTIRWPKSEIDPISINYTSGTTSSPKGVVYNHRGAYLNSISAFLCHGMALMPTYLWTLPMFHCNGW-CMNWGVAALGGTNVCLRHVSAKDIFESISVNKVTHMSAAPIVLSMMANASPNDRKPLLHKVEIMTGGSPPPPQILSKMEQLGFGVSHGYGLTETYSGATTCLWKPEWDSLPLEERAALKSRQGVKVLCIERVDVRDPETMENVPADGKSIGEIVCRGNTVMSGYLKDVKATEEAFKGG-WFHTGDVAVKHPDGHIEIKDRLKDIIISGGENISTLEVEGVLHSHPAVVEAAVVARPDDHWGQTPCAFVKLKEGSEE-ITSDEIIKYCRDHLPHYMVPRAVVF-QDLPTTSTGKVQKFILREKAKALASLFNTDRKV
>Sopen07g023200.1
LEGVVTSA-ANYVPLTPISFLERAADVFGDRTSVVFG-SSVKYTWEVSHSRCLKLASALI-QLGISRGDVVATLAPNVPAMQELHFAVPMAGAVLCTLNTRLDSSMVADLLKHSETKMIFVDQQFLQIAQQA-LSLLSKDKTIKPPILILIPKSNN---SSPP----ASNI--HEYENLLSSGSSNFTIRWPKSEFDPISINYTSGTTSSPKGVVYNHRGAYLNSISAFLCHGMAPMPTYLWTLPMFHCNGW-CMNWGMAAIGGTNVCLRHVSAKDIFESISINKVTHMSAAPIVLSMMANASPNDRKPLPHKVEIMTGGSPPPPQILSKMEQLGFGVSHGYGLTETYSGATTCLWKPEWDSLPLEERAVLKSRQGVQVLCIEKVDVRDPETMENVPADGKSIGEIVCRGNTVMSGYLKDVKATEEAFKGG-WFHTGDVAVKHPDGYIEIKDRLKDIIISGGENISTLEVEGVLHSHPAVVEAAVVARPDDHWGQTPCAFVKLKEGYEE-ITSDEIIKYCRDHLPHYMVPRAVVF-QDLPRTSTGKVQKFILREKAKALASLFNTDRKV
>PGSC0003DMP400058544
LEGLVTSP-ANYVPLTPLSFLERAADVFRDRTSVVFG-SSVKYTWEETHSRCLKLASALV-QLGISRGDVVATLAPNVPAMQELHFAVPMAGAVLCTLNTRLDSSMVADLLKHSETKIIFVDQQLLQIVQQALLNLVSKDKTIKPPILILIPESNN---SSPPVLDVVSNI--HEYENLLTSGSSNFTIRWPKTEMDPISVNYTSGTTSSPKGVVYNHRGSYLNTIATFLCHGMGPMPTYLWTVPMFHCNGW-CMIWGMAALGGTNVCLRHVSAK--------------IYLKVFL--------STRKPLPHKVDIMTGGSPPPPQILSKIEELGFGVNHGYGLTETYSAATSCLWKPEWDSLPLEERATLKSRQGVQSLCIEKVDVIDPDTMENVPADGKSIGEIVCRGNTVMSGYLKDVKATKEAFKGG-WFHTGDVAVKHPDGYIEIKDRLKDIIISGGENISTLEVEGVLHSHPAVVEAAVVARPDDHWGQTPCAFVKLKEGYEQ-ITSDEIIKYCRDHLPHYMTPRAVVF-EDLPKTSTGKVQKFILREKAKALGSLFNA----
>Sly_XP_004243627.2
LEGVVTNS-ANYVPLTPISFLERAADVYRDRTSVVFG-SSVKYTWEETHSRCLKLASALV-QLGISRGDVVAALAPNVPAMQELHFAVPMAEAVLCTLNTRLDSSMVANLLKHSEAKIIFVDQQLLQVAQQA-LTLLSKDK-IKTPILVLIPEYEN---SSS-----TYDI--HTYENLLSSGSSNFTIRWPKSEFDPISINYTSGTMSSPKGVVYNHRGAYLNAIATFLSHGMGSMPTYLWTVPMFHCNGW-CMVWGMAALGGTNVCLRNVSAKDIFQNISLYKVNHMSAAPTVLNMMANCPPNDRKPLPHKVEIFTGGSPAPPQILSKIEELGFGVTHAYGLTETYSAATSCLWKPEWDSLPLEERAALKSRQGVQVLCVEKVEVRDPETMEKVPADGKSIGEIVCRGNTVMSGYLKDAKATEEAFKGG-WFHSGDLAVKHPDGYIEIKDRLKDIIISGGENISTLEVERVLYSHPAVIEAAVVARPDDRWGQTPCAFITLKEGFDE-ITEEQIINFCRDHLPRYMAPRTVLF-EDLPKTSTGKVQKFILREKAKALGSLFSTEKRS
>Sopen07g023210.1
LEGVVTNS-ANYVPLTPISFLERAADVYRDRTSVVFG-SSVKYTWEETHSRCLKLASALV-QLGISRGDVVATLAPNVPAMQELHFAVPMAEAVLCTLNTRLDSSMVANLLKHSEAKIIFVDQQLLQVAQQA-LTLLSKDN-IKTPILVLIPEYEN---SSS-----TYDI--HTYENLLSSGSSNFTIRWPKSEFDPISINYTSGTMSSPKGVVYNHRGAYLNTIATFLCHGMGSMPTYLWTVPMFHCNGW-CMVWGMAALGGTNVCLRNVSAKDIFQSISLYKVNHMSAAPTVLNMMANCPPNDRKPLPHKVEIFTGGSPAPPQILSKIEELGFGVTHGYGLTETYSAATSCLWKPEWDSLPLEERAALKSRQGVQVLCVEKVEVRDPETMEKVPADGKSIGEIVCRGNTVMSGYLKDAKATEEAFKGG-WFHSGDLAVKHPDGYIEIKDRLKDIIISGGENISTLEVERVLYSHPAVVEAAVVARPDDRWGQTPCAFITLKEGFDE-ITEEQIINFCKDHLPRYMAPRTVLF-EDLPKTSTGKWAKFTIRSDAKTIGEIVLRGNTV
>PGSC0003DMP400027890
LEGVVTNS-ANYVPLTPISFLERAADVYRHKTSVVFG-SCVKYTWEETHSRCLKLASALV-QLGISRGDVVAALAPNVPAMQELHFAVPMAEAVLCTLNTRLDSSMVAHLLKHSEAKIIFVDQQLLQVAQQA-LSLLSKDK-IKPPILVLIPEYEN---SSP-----TNDI--HEYENLLSSGSSNFTIRLPKSEFDPISINYTSGTVSSPKGVVYNHRGAYLNSISTFLCHGMGPMPSYLWTLPMFHCNGW-CMIWGMAALGGTNVCLRNVSAKNIFESISLNKVTHMSAAPIILSMMANSSPNDRKPLPHKVEIMTGGSPPPPQILSKMEQLGFGVSHGYGLTETYSAATICFWKPEWDSLPLEERAALKSRQGVQHLCIEKVDVRDPETMEKVPADGKSIGEIVCRGNTVMSGYLKDAKATEEAFRGG-WFHSGDLAVKHPDGYIEIKDRLKDIIISGGENISTLEVERVLYSHPAVVEAAVVARPDDQWGQTPCAFITLKEGFDE-ITEQEIINFCRDHLPRYMAPRTVLF-EDLPKTSTGKVQKFILREKAKALGSLFSTEKIS
>Sme2.5_08199.1_g00002.1_SMEL_007g285230.1
LEGVVTCS-ANYVPLTPLSFLERAANVFRNRTSVVFG-SSVKYTWEETHSRCLKLASALV-QLGISKGDVVATLAPNVPAMQELHFAVPMAEAVICTLNTRLDSSMVAHLLKHSEAKIIFVDQQLLQIAQGA-INLLSKDKTIKPPILVLIPEYEN---STP-----KYDI--HTYENLLASGSGDFTIRWPKSEFDPISVNYTSGTMSSPKGVVYSHRGAYLNTIATFLCHGMGSTPTYLWTVPMFHCNGW-CMIWGMAAFGGTNVCLRHVSAKDIFESISRNKVTHMSAAPIVLNMMANSPPNDRKPLPHKVEILTGGSPPPPQILSKMEELGFGVTHAYGLTETYSAAMSCLWNPEWDSLPLGEQAALKSRQGVQHLCIEGVDVRDPETMEKVPADGKTIGEIVCRGNTVMSGYLKDVEATKDAFKGG-WFHTGDLAVKHPDGYIEIKDRLKDIIISGGENISTLEVERVLYSHPAVVETAVVARPDDQWGQTPCAFIKLKEGFHE-ITPQEIINFCRDHLPHYMAPRTVLF-EDLPKTSTGKVQKFILREKAKALGSLFSTEKRS
>Capang00g003510
-EGIVTSS-VNYVPLTPISFLERATNVFYDRTSVVFG-SSVKYTWEETHSRCLKLASALV-QLGISRGDVVAILAPNVPAMQELHFAVPMAEAVLCTLNTRLDSSMIADLLKHSEAKIIFVDQKLFQIVQGA-LNLLSKDKTIKRPILVLIPESEN---SSPPI---NEDI--YEYETLLASGSSNFTIRWPKAELDPISINYTSGTTSSPKGVVYSHRGAYLNAIAIFLGHGMGPMSTYLWTLPMFHCNGW-CLIWGMAALGGTNICLRHVTAKHIFESISLHNVTHMSAVPTVLNMIANSPPNERNPLPHKVEIMTGGSPPPTQILSKMEQLGFGVSHGYGLTETYSAATSCLWKPEWDSLPLEERATIKARQGVQHLCVEKVDVRDPETMEKVPADGKTIGEIVCRGNTVMSGYLKDAKATEEAFKGG-WFHTGDLAVKYPNGYIEIKDRLKDIMVSGGENISTLNVESVLYSHPAVIEAAVVARPDDHWGQTPCAFVKLKEGFEE-ITSHEIIKFCRDHLPHYMAPRTVLF-EDLPKTSTGKVQKFILREKAKALGSLFNAEREV
>Capana07g001050
MEGIVTSS-VNYVPLTPISFLERATNVFYDRTSVVFG-SSVRYTWEETHSRCLKLASALV-QLGISRGDVVAILAPNVPAMQELHFAVPMAEAVLCTLNTRLDSSMIADLLKHSEAKIIFVDQKLFQIVQGA-LNLLSKDKTIKRPILVLIPESEN---SSPPINE-TYDI--YEYETLLASGSSNFTIRWPKAELDPISINYTSGTTSSPKGVVYSHRGAYLNAIAIFLGHGMGPMSTYLWTLPMFHCNGW-CLIWGMAALGGTNICLRHVTAKHIFESISLHNVTHMSAVPTVLNMIANSPPNERNPLPHKVEIMTGGSPPPTQILSKMEQLGFGVSHGYGLTETYSAATSCLWKPEWDSLPLEERATIKARQGVQHLCVEKVDVRDPETMEKVPADGKTIGEIVCRGNTVMSGYLKDAKATEEAFKGG-WFHTGDLAVKYPNGYIEIKDRLKDIIVSGGENISTLNVESVLYSHPAVIEAAVVARPDDHWGQTPCAFVKLKEGFEE-ITSHEIIKFCRDHLPHYMAPRTVLF-EDLPKTSTGKVQKFILREKAKALGSLFNAEREV
>Sme2.5_06369.1_g00002.1_SMEL_007g285240.1
LEGLVTSP-ANYVPLTPISFLERAANVFRDRTSIVFG-SSVKYTWEETHSRCVKLASALV-HLGISRGDVVAALAPNVPAMQELHFAVPMAGAILCTLNTRLDSSMAADLLKHSEAKIVFVDQKLLQIAQGA-LSLLSKDKKIKLPILVLITESEN--------L--ASNI--HEYENLLTSGSSNFTIRWPKSEMDPISINYTSGTTSSSKGVVYSHRGAYLNTIVTFWGHGMGVMPTYLWTLPMFHCNGW-CMVWGMAAVGGTNICLRHVNAKNIFESISLYKVTHMDAVPTVLSMIANSPPNDRKPLPHKVEIVTGGAPPSPQILAKMEELGFGVTHGYGLTETYAAALSCMWKPEWDSLPLEERAALKSRQGVHHFCIEEVDVRDPETMEKVPDDGKTMGEIVCRGNTVMTGYLKDVEATKEAFKGG-WFHTGDLAVKHPDGYIEIKDRLKDIIISGGENISTLTVERVLYSHPAVVQAAVVARPDNHWGQVPCAFVQLKKGFEE-ITSDEIIKFCRDNLPHYMAPRAVFF-EDLPMTSTGKIQKFILREKAKALPSLFNTENQV
>PGSC0003DMP400027889
LEGVVTSP-PNYVPLTPISFLERAANVFSHRTSVVFG-SCVKYTWEETYSRCLKLASALV-HLGISRGDV------------ELHFAVPMAGAVLCTLNTRHDSSTIAGLLRHSEAKIIFVDHQLLQIAQGA-LGLLSKDKTIIPPILVLIPQSKN---SSHPLLE-TSYI--HEYENLLASGSNNFTIRWPKTEMDPISVNYTSGTTSSSKGVVYNHRGAYLNAIAIFLVCGMGPMPTYLWTVPMFHCNGW-CLIWGMAALGGTNVCLRNVSAKNIFESISLNKVTHMGAVPTVLNMIANSPLNDRKPLTHKVEILTGGSSPPPHVLSKMEELGFRVTHGYGITEAYGVATYSLWKPEWDSLPLDERAVLKSRQGVQHLCIEKVDVRDPETMENVPADGKSIGEIVLRGNTVMSGYLKDAKATEEAFRGG-WFHSGDLAVKHPDGYIEIKDRLKDIIISGGENISTLEVERVLYSHPGVVEAAVVARPDDQWGQTPCAFIKLKEGFDE-ISAQEIIKFCRDHLPHYMAPMTVLF-EDLPKTSIGKVKKFILREKAKALGSIH------
>Niben101Scf13411g02001.1
-------S-ANYVPLTPVSFLERAADVFRDTTSVVFG-SSVKYTWENTHSRCLKLASALV-QLGISRGDVVASLAPNIPAMQELHFAVPMAGAVICTLNTRLDSSKIANLLKHSEAKIIFVDQHLLQIAQQA-ISLLSKDKTIKPPILVLIPESEN---SSPPIAETSSSNKFHEYENLLASGSSNFTIKWPKTEFDPISINYTSGTTSQSKGVVYNHRGAYLNTISTFLTYGMGSMPTYLWTSPMFHCNGW-CLTWGMAAIGGTNVCLRHISAKNIFESISLYKVTHMGAVPTVLNMIVNSIPSDRKPLPHKVEILTGGSPPPPQIFSKIEELGFGVTHGYGLTETYGIATSCLWKPEWDSLPPEERFTLKARQGVGHLCMENVEVRDPETMEKVPPNGKTIGEVMLRGNTVMSEYLKDVKATKEAFKGG-WFHSGDLAVKHQDGYIEIKDRLKDIIISGGENINSLEVERVLYKHPAVVEAAVVARPDDHWGQTPCAFVKLKEGFEEKISSQEIIKFCRNHLPHYMEPRTVIF-EDIPKTSTGKVQKFILREKAKALGSLNL-----
>NIATv7_g15235.t1
KSKLPDIYIPNHLPLHSYCF-ENISE-FSTRPCLING-ANDQYTYADVELISRKVAAGFN-KLGIKQKDTIMILLPNSPEFVFTFLGASYLGAISTMANPLFTQVEVVKQAKASNPKLIVTQECNLDKVK---------SYAFEHDVKVICIDSSS--------------ERCLHFSDLILNPGFASSIEHDLSEVDILALPFSSGTTGLPKGVMLTHKGL-VTSVAQQVDGENPSEDVILCVLPLFHIYSLDSVLLCGLRVGAAILIMQKFDIVPFLELIQKYKVTIAPFVPPIVLAIAKSAMVDNYDLSS-VRIVMCGAAPLGKDLEDAVRTKFKLGQGYGMTEAGSVLAMCL-------AFAKEPFEIKSGACGTVIRNAEMKIMDLNTGSSLPRN--KSGEICIRGDQIMKGYLNDPEATAQTIDKEGWLHSGDIGYIDDDDELFIVDRLKELIKYKGFQVAPAELEALLLNLPYISDAAVVPMKDEQAGEVPVAFVVKSSGC--TITEDEIKDFISKQVIFYKRIKRVFFVDAVPKSPSGKILRKDLRASLAD-G-LPN-----
>Peinf101Scf00861g00004.1
MDKLPKRG-ANYVPLTPLTFLSRASNSYATRTSIIYA--GVRFTWRETYERCCRLASSIR-SLNIVKNDVVSVLAPNVPAMLEMHFAVPMAGAVLNTINTRLDSRNIANILKHSEAKILFVDYEYIDMAKKA-LEILMSDFGMPIPLIVVIDDLDS----PT-----GIRLGELEYEQLVYQGNTTYVPENINDEWDPITLNYTSGTTSEPKGAVYSHRGAFLSTLSLILGWKMGTEPVYLWSLPMFHCNGW-TFTWGIAARGGTNVCIRNTTAQEIYSSIALHNVTHMCAAPIVLNIILEAKPHEKCQLTTPVQILVGGAPPTAPLLEKIERLGFHAVHAYGLTEATGPALVCEWQAKWNQLPWEDQAKLKARQGLGILTLADVDVKNFQTMESVPRDGKTTGEICLRGSSIMKGYLKNDKANSEVFKDG-WFFTGDMGVIHPDGYLEIKDRCKDVIISGGENISSVEVESAILKHPYVIEAAVVAMPHPRWIESPCAFVILRKNS--SIKESDIMAHCRKNLPGFMVPKKVKFVEELPKTGTGKVQKNHLRAVAKTFGIMENSAIQV
>NIATv7_g13610.t1
MDMLPKNG-ANFVPLTPLTFLTRASNSYATRTSVIYA--NVRFTWRQTYDRCRRLASSLR-SLNIVKNDVVSVLAPNVPAMLEMHFAVPMAGAVLNTINTRLDPRNVALILKHSEAKVFFVDYEYVDHAKKA-LEILMSDLEMPMPLIVVIDDLDS----PT-----GIRLGELEYEQLVYQGNPEYIPEYIDDEWDPITLSYTSGTTSEPKGVVYSHRGAFLSTLSLILGWEMGTEPVYLWSLPMFHCNGW-TFTWGIAARGGTNICIRNTTAQEIYSNITLHNVTHMCAAPIVLNIILEAKPHEQRQITTPIQILVGGAPPPAPLLEKIERLGFHVVHAYGLTEATGPALVCEWQAKWNKLPWEEQAKLKARQGLGILTLADVDVKNFKTMQSVPRDGKTTGEICLRGSSIMKGYLKNDKANSEVFKNG-WFFTGDMAVIHPDGYLEIKDRCKDVIISGGENISSVEVESAIMKHPSVIEASVVAMPHTRWGESPCAFVILRENS--NFKEADIIAHCRKNLPGFMVPKKVKFVEELPKTGTGKVQKNILRAVAKTFVITEN--ANQ
>Nto_XP_009604410.1
MDRLPKNG-ANYVPLTPLTFLTRASNSYATRTSVIYA--NVRFTWRQTYERCCRLASSLR-SLNIVKNDVVSVLAPNVPAMLEMHFAVPMAGAVLNTINTRLDPRNVALILKHSEAKVFFVDYEYVDKAKKA-LEILMSDLEMPMPLIAVIDDLES----PT-----GIRLGELEYEQLVYQGNPEFVLENIDDEWDPITLSYTSGTTSEPKGVVYSHRGAFLSTLSLILGWEMGTESVYLWSLPMFHCNGW-TFTWGIAARGGTNVCIRNTTAQEIYSNITLHKVTHMCAAPVVLNIILEAKPHEQRQITTPIQILVGGAPPPAPLLEKIERLGFHVVHAYGLTEATGPALVCEWQAKWNKLPWEEKAKLKARQGLGILTLADVDVKNFKTMQSVPRDGKTTGEICLRGSSIMKGYLKNDKANSEVFKNG-WFFTGDMGVIHSDGYLEIKDRCKDVIISGGENISSVEVESAILKHPSVIEASVAAMPHPRWGETPCAFVILRENS--NFKEAEIIAHCRKNLPGFMVPKKVKFVEELPKTGTGKVQKNILRAVAKTFVITEN--VNQ
>Peaxi162Scf00918g00017.1
TNRKGKGS-ANSCPFSPLDFLERAAVVYGNCLSIVYN--ETTYTWSETHTRCLKLASSIA-SLGIKKGDVVSVLAPNIPAMYELQFAVPMSGAILNNINFRLDARTLSVLLQHSEAKLVFVDYQASSLVLEA-FSLF--PPNLQHPKLVLIDDDQK-KDSSS-I---LNDRFHNSYENMIKVGDPSFSRITPDSEWEPMTLNYTSGTTNSPKGVLHSHRSTFSMTVINLIDWCVPKQPVYLWTLPIFHINGW-SFCWGMAAVGGTNICLRQIDADSIYEAIHDHKVTHFCGAPTVLNMLSTYPKK--KPLDSPVHILTAGAPLPAAVLDRTEALGFVVSHGYGLTETGGPIVACAWKQEWNLLPPSERAQLKSRQGVMMAGFTEADVVDPETGISAERNGMTTGEIVLRGASVMLGYLKDLEGTSKCMKNG-WFYTGDVGVMHSDGYLEVKDRSKDVIICGGENISSVEVESILYKHPSVNEAAVVARPDKFWGETPCAFVSLKTGAELKSVEKELREFCKENLPLYMVPRRVVIEEELPKTATGKIQKYLLREKAKSL----------
>Peinf101Scf00774g05003.1
MDELKPRP-PNSSPLTPLTFLERAATIYGDCPSIIYN--NTTYTWSQTHIRCLKVASSIV-SLGIQRNHVVSVIAPNVPAMYELHFAAPMAGTILNTINLRLDARTISILLRHSESKLVFVDVQSRSLVLEA-LSLF--PPKTNRPLLVLIEDDE----FQI-Q---ETSEFVSTYEKLVEKGDKGFNWIRPKSEFDPIVMNYTSGTTSAPKGVVHSHRGIFIVSLDSLLEWSVPKQPVYLWTLPMFHANGW-SYPWGMAAVGGTNVCLRKFDANIIYTSIRKYNVTHICAAPVVLNMMSNSP--ESKPLNHPVYIMTAGSPPPAAVLFRAESLGFVVTHGYGLTETAGLVISCTWKNHWNKLPATERARLKSRQGVRTTGMTEIDVVDPESGVSVKRDGTTLGEIVLKGGCVMLGYFKDPEGTCKCLKDNGWFYTGDVAVMHPDGYLEIKDRSKDVIISGGENLSSVEVESVLYTHPAINEAAVVAKPDEFWGETPCAFVSLIKGKE-NTSEKDIIEFCRAKLPRYMVPKTVVFKEELPKTSTGKIQKFVLREIAKGLGAVVI--CLS
>NIATv7_g22955.t1
MDQLKPRP-PNSTPLTPLTFLERAATIYADCPSVVYN--NITHTWSLTHTRCLKVASSIA-SLGINRGDVVSVVAPNIPAMYELHFAAPMAGAVLNTINIRLDARTISILLCHSESKLVFVDCQSKSLVLEA-ISFF--PPKSNRPLLVLIEDDE----FPT-P---QTSEFMSTYEKLVEKGDSGFSWVRPKSEFDPIVMNYTSGTTSAPKGVVHSHRGIFIISLDSLQQWLVPKQPVYLWTLPMFHANGW-SYPWGMAVVGGTNICLRKFDAKIIYDSIKKHNVTHICAAPVVLNMLSNSP--DSKPLKHSVYIMTAGSPPPAAVLFRTESLGFVVHHGYGLTETGGLVVSCTWKNHWNKLPAEERARLKSRQGVRTIGMTEVDVVDPESGVSVKRDGTTLGEIVLKGGCIMLGYLKDPEGTSKCLKDDGWFYTGDVAVMHADGYLEIKDRSKDVIISGGENLSSVEVESVLYTHPAINEAAVVARPDEFWGETPCAFVSLNGKE--KASEKDIIEFCRAKLPHYMVPKTVIFKQELPKTSTGKIQKFVLRDIAKSMG-KTG--SLI
>Nto_XP_009620938.1
MDQLKPRP-PNSSPLTPLTFLERAATIYADCPSVVYN--NITHTWSQTHTRCLKVASSIA-SLGINRGDVVSVVAPNVPAMYELHFAAPMAGAVLNTINIRLDARTISILLYHSESKLIFVDCQSKSLVLEA-LSLF--PPKSNRPLLVLIEDDE----FPT-P---QTSEFISTYEKLVEKGDSGFNWVRPKSEFDPIVMNYTSGTTSAPKGVVHSHRGLFIISLDSLQQWLVPKQPVYLWTLPMFHANGW-SYPWGMAVVGGTNICLRKFDAKIIYDSIEKHNVTHICAAPVVLNMLSNSP--DSKPLKNPVYIMTAGSPPPASVLFRTESLGFVVHHGYGLTETGGLVISCTWKNQWNKLPAAERARLKSRQGVRTIGMTGVDVVDPESGVSVKRDGTTLGEIVLKGGCVMLGYLKDPEGTLKCMKDDGWFYTGDVAVMHPDGYLEIKDRSKDVIISGGENLSSVEVESVLYAHPAINEAAVVARPDEFWGETPCAFVSLKGKE--KASEKDIIEFCRAKLPHYMVPKTVIFKEELPKTSTGKIQKFVLRDIAKGMG-KRM--SRM
>Peaxi162Scf00784g00049.1
MDELKPRP-PNSSPLTPLTFLERAATIYGDCPSIIYN--NTTYTWSQTHIRCLKVASSIV-SLGIQRNHVVSVIAPNVPAMYELHFAAPMAGAILNTINLRLDARTISILLCHSESKLVFVDVQSRSLVLET-LSLF--PPKTNRPLLVLIEDDEF--------QIQETSEFVSTYEKLVEKGDKAFNWIRPKSEFDPIVMNYTSGTTSAPKGVVHSHR-----------EWTVPKQPVYLWTLPMFHANGW-SYPWGMAAVGGTNVCLRKFDANIIYTSIRKYNVTHICAAPVVLNMLSNSP--ESKPLNHPVYIMTAGSPPPAAVLFRAESLGFVITHGYGLTETAGLVISCTWKNHWNKLPATERARLKSRQGVRTIGMTEIDVVDPESGVSVKRDGTTLGEIVLKGGCVMLGYFKDPEGTSKYLKDNGWFYTGDVAVMHPDGYLEIKDRSKDVIISGGENLSSVEVESVLYTHPAINEAAVVARPDEFWGETPCAFVSLKGKE--NTSEKDVIEFCRAKLPRYMVPKTVVFKEELPKTSTGKIQKFVLREIALGMG-KKM--SKM
>Pin_Peinf101Scf00774_672131_672679
--------------------------------SIVYN--SISYTWSVTFARCLRLASSIT-SLSIKKGQVISVLAPNTHQMLELQFAVSITGAILNNINTRLDAKNVSVMLQHCESKLVFVDYQ-LPLVLES-ISLF--PSDAQLPILVLIEDDMN-------------------------SCNPNFICVRPKNDWDPMTLNYTSGITSSPIGVVHSHRSLFIATFASLVDWSVASQPVYLWTLPI-----------------------------------------------------------------------------------------------------------------------------------------------------------------------------------------------------------------------------------------------------------------------------------------------------------------------------------
>Peaxi162Scf00784g00031.1
MDQLKPNT-VNSCPLTPLTFLERAALGYGESTSIVYN--SITYTWSETFTRCLRLASSIT-SLGITKGQVVSVLAPNIPQTLELQFAVPMAGAVLNNINTRLDAKTISIMLQHSESKLVFVDYMLYPLVLES-ISLF--PSDVQPPILVLIEDENS-SSFSR-I---FNIRECATYEAMVKKGDSNFTWIRPENDWDPMTLNYTSGTTSSPKGVVHSHRSLFIITVDSLIDWSVPSQPVYLWTLPVFHSNGW-SYTWGMAAVGGTNICLRKFDANVVFHAITKYNVTHMCGAPVVLTMLANSPYA--NPLKSPVHFRTGGAPPPATVVLRVESLGFIVNHGYGMTEVAGVVVSCTWKPKWNELPANVKAKLKSRQGIRSLGMTEVDVIDPESGVSVKRDGLTMGEIVLRGGCIMLGYLKDQEATSKCMKNN-WLYTGDVAVIHPDGYLEIKDRSKDIIISGGENVSSVEVESVLYSNTFVNEAAVVARPDDFWGETPCAFVSLKMDVQKKPKEYEIIDFCRERLPHYMIPKTVIFMDELPKTATGKIQKLSLREIAKGMRSLPA--SRM
>Peinf101Scf00774g07001.1
MDQLKPNT-VNSCPLTPLTFLERAALGYGESTSIVYN--SITYTWSETFTRCLRLASSIT-SLGITKGQVVSVLSPNIPQTLELQFAVPMAGAVLNNINTRLDAKTISIMLQHCESKLVFVDYMLYPLVLES-ISLF--PSDVQPPILVLIEDENS-SSFSR-I---FNIRECATYEAMVKKGDSNFTWIRPENDWDPMTLNYTSGTTSSPKGVVHSHRSLFIITVDSLIDWSVPSQPVYLWTLPVFHSNGW-SYTWGMAAVGGTNICLRKFDANVVFHAITKYNVTHMCGAPVVLTMLANSPYA--NPLKSSVHFRTGGAPPPATVVLRVESLGFIVNHGYGMTEVAGVVVSCTWKPKWNELPANVKAKLKSRQGIRSLGMTEVDVVDPESGVSVKRDGLTMGEIVLRGGCIMLGYLKDQEATSKCMKNN-WLYTGDVAVIHPDGYLEIKDRSKDIIISGGENVSSVEVESVLYSNTFVNEAAVVARPDDFWGETPCAFVSLKMDVQKKPKEYEIIDFCRERLPHYMIPKTVIFMDELPKTATGKIQKLSLREIAKGMRSLPA--SRM
>NIATv7_g12901.t1
MDQLKPSS-VNSCPLTPLTFLERAAIAYGESTSIVYN--STTYTWSETFARCLRVASSIS-SLGIKKGQVVSVLAPNIPQTLELQFAVPMAGAVLNNINTRLDAKTTSVLLQHSESKLLFVDYQLYSLALDS-ISLF--PSNVNPPILVLIEDENS-VSFSR-----ILNFHECTYESMVVKGDSNFIWVRPENDWDPMTLNYTSGTTSSPKGVVHSHRSLFIITVDSLIDWYVPSQPVYLWTLPMFHSNGW-SYTWGMAVVGGTNICLRKFDANVVFHAINKHNVTHMCGAPVVLTMLANSPCA--KPLKNPVHFRTGGAPPPATVVLQVESLGFVVNHGYGMTEVAGVVVSCIWKPKWNKLNANMKAKLKSRQGIRSLGMTEVDVVDPESGVSVKRDGLTMGEIVLRGGCIMLGYLKNQEATSKCMKND-WLYTGDVAVMHPDGYLEIKDRSKDIIISGGENVSSVEVESVLYSNTYVNEAAVVARPDELWGETPCAFLSLKMEVKQKPKEKEIVDFCRERLPHYMIPKTVIFMDELPKTATGKIQKFSLREIAKGLGSLPA--SRM
>Nto_XP_009627920.1
MDQLKPSS-VNSCPLTPLTFLERAAIAYGESTSIVYN--STTYTWSETFARCLRLASSIS-SLGIKKGKVVSVLAPNIPQTLELQFAVPMAGAILNNINTRLDAKTISVLLQHSESKLLFVDYQLYSLVLDS-ISLF--PSDVNPPILVLIEDENS-VSFSR-I---LNFQEC-SYESMVVKGDSNFIWVRPENEWDPMTLNYTSGTTSSPKGVVHSHRSLFIITVDSLIDWSVSSRPVYLWTLPMFHSNGW-SYTWGMAVVGGTNICLRKFDANVVFHDINKHNVTHMCGAPVVLTMLANSPCA--KPLKNPVHFRTGGAPPPATVVLRVENLGFVVNHGYGMTEVAGVVVSCIWKPKWNKLPANMKAKLKSRQGIRSLGMTEVDVVDPESGVSVKRDGLTMGEIVLRGGCIMLGYLKNQEATSKCMKND-WLYTGDVAVMHPDGYLEIKDRSKDIIISGGENVSSVEVESVLYSNTFVNEAAVVARPDEFWGETPCAFLSLKMEVKQKPKEKEIVDFCRERLPHYMIPKTVIFMDELPKTATGKIQKFSLREIAKGMGSLPA--SRM
>NIATv7_g01001.t1
IDDLPKNS-ANYTALTPLWFLDRAATVYPNRKSLIHG--SVEYTWHQTYRRCRQLASALT-KRSVTFGSTVAVIAPNIPALYEAHFGMPMAGAVLNAVNVRLNAQTIAFLLSHSAAAVVMVDQEYFPLAEEA-LKVWNRKGKFKAPLLVVIADKNC---DPT-PVQYALEKGAIEYEKFLETGDPDFQWKPPEDEWQTIALGYTSGTTASPKGVVLHHRGAYLMALSNAVIWSMQEGAVYLWTLPLFHCNGW-CFAWTLAAICGTNICLRQVTAKAVYSAIAHLGVTHFSAAPVVLNTIVNAPKEETLPLPRLVHVSTAGASPPPSVLAAMSQRGFRVLHTYGLSETYGPSTLCTWKPEWDLLPPDVQARLHARQGVRYVGLEQLDVVSTKDMKSVPADGKTIGEIVFRGNVVMKGYLKNPKANEDAFAGG-WYHSGDLAVKHPDGYIEIKDRSKDIIISGGENISSVEVENILYLHPAILEVSVVARPDEQWGESPCAFVTLKADV--KKTDEDIINFSRSKMPKYWVPKSVVF-GPLPKTATGKIQKHLLRTKAKEMGPVKK--SRL
>Peaxi162Scf00065g00021.1
IDDLPKNA-ANYTCLTPLWFLERAAMVFPNRRSLVHG--SVEYTWLQTYHRCRQLASALT-KRSITFGSTVAVIAPNVPAMYEAHFGIPMAGAVLNAVNVRLNAETIAFLLGHCSAAVVMVDQEFFPLAEEA-LKVLKTKGKFNPPLLIVIADRNC---DPT-PVQYALEKGAIEYEKFLEAGDPDFPWKPPQDEWQSISLGYTSGTTASPKGVVLHHRGAYLMALSNAVVWSMKEGAVYLWTLPMFHCNGW-CFTWTLAAICGTNICLRQVTAKAVYSAIAHLGVTHFSAAPVVLNTIVNAPKEETLPLPRLVHVSTAGASPPPSVLAAMTQCGFRVLHTYGLSETFGPSTLCTWKPEWDLLPQDVQARLNARQGVRYVSLERLDVVNPKDMSPVPADGKTMGEIVFRGNVVMKGYLKNPKANEAAFAGG-WYHSGDLAVKHPDGYIEIKDRSKDIIISGGENISSVEVENILYQHPAILEVSVVARPDEQWGESPCAFVTLKPSV--KETDEDIMNFSRSKMPRYWVPRSVVF-GPLPKTATGKIQKHLLRTKAKEMGPLKK--SRL
>Sme2.5_00515.1_g00003.1
IDDLPRNT-ANYTALTPLWFLDRAATVFPNRKSLIHG--VVEYTWHQTYRRCRQLASALS-DLGLEHLDVVAVIAPNVPALYEAHFGIPMTGAVINAVNVRLNAQTIGFLLGHCSASIVMVDQEYFPLAEEA-LKVWKSQGKFKAPILIVIADKNC-DPM---PVQYALEKGAIEYEKFIEDGDPDFIWKPPQDEWQTIALGYTSGTTASPKGVVLHHRGAYIMAMSNALVWSMPEGAVYLWTLPLFHCNGW-CFVWTLAAICGTNVCLRQVSAKAVYSAIAHLGVTHFSAAPVVLNTIVNAPKEDTLPLPRLVHVSTAGASPPPSVLAAMSQRGFRVLHTYGLSETYGPSTLCVWKPEWDLLPPDVQARLHARQGVRYVGLEHLDVVSTNDMKPVPADGKTIGEIVFRGNIVMKGYLKNPKANEEAFAGG-WYHSGDLAVKHPDGYIEIKDRSKDIIISGGENISSVEVENILYLHPAILEVSVVARPDEQWGESPCAFVTLKPDV--GKTDEDIINFSRKKMPKYWVPKSFIF-GPLPKTATGKIQKHLLRAKAKEMGPVNK--SRL
>PGSC0003DMP400002755
MEGLLKCSAVNYVPLTPISFLERAANAFRGRTSIIDG-TSVKYNWEETYDRCIKLASALS-ELGISRGDMVATLARNVYAMQELHFAVPMAGAVICTLNTRHDSAMLSVLLKHSDTKVIFVDQHLLQLAQGA-LDIL-ANEKVTPPLLVVISESNN----SYHTIV-NSNS--YEYESLLESGNSEFSVRWPTSEFDPISVNYTSGTTSRPKGVVYSHRGAYLNTIATFLLHEMSSWPVYLWTVPTFHCNGW-CLTWGLAALGGTSICLRQVYPKNIFENIAEHKVTHMSGAPTVLNMLVNSPVSDRKPLPHSVNIMTGGSPPPPQIISKMEELGFRVHHLYGLTETYGPGTYCLWRPEWDSLPPNEKYKLKARQGVQHLCSEAVDVMDPLTMEKVPEDGKTIGEIMFRGNTVMSEYLKDEEATKEAFKGG-WFHSGDLAVKHPDGYIEVKDRLKDIVISGGENISTVEVERVLYSHPAIFETAVVARPDNHWGQTPCAFVKLKDGS--NASDQEIINFCRDNLPHYMAPRTVIF-QDLPKTSTGKIQKFILREKARALGSLC------
>NIATv7_g21542.t1
MEGLVLCS-ANYTPLTPLSFLERAAFVYRKRVALIHG--NTSFSWEELHGRCVKLASALF-KLGVSPGDIVAAVAPNIPALYELHFSVPMAGAVLSALNPRLDAATLAQLLQQLVAKVIFVYSDFIEIVLQA-LNIL-QEKDKP-YFLVLIHESSNTKELPV-S---SPPTKILDYHTLLEMGQSNFKIVYPKNELDPISISFTSGSTGKPKGVVYSHRAAYLNAIADIFRYEMGKMPVFLWTVDMFRCNGW-CLPWTVAALGGTNICIEEINGKEILDAIYLHNVTHFCGAPMILSKIADAIATNQPLLPHQVNVTVAGVLPPLEILTKLEELGFIINHAYGMSEALGPMISMSRKYQDDFSNSNEDMNVKIREGIHNIMMEEVDVKDPESMKSVPADGKTTGEIMFRGNAMMLGYLKDTSKTEEAFEGG-WYRTKDLGIKYPDGYIQLKDRAVDIIKSGEKFISTLEIEVVLIRHPMVLEAAVVALPDDVVGETPCAFVKLKEGC--FVTDEEIIKFCKDWLQDYMVPRAVIF-GDLPLNSSGKIQKFILRDKAKALKCPLS-----
>Niben101Scf09442g00001.1
KEGLMRCS-ANCFPLTPISFLERAA----KRQNFI----SVKYTWEESHKRCLKLASAIS-HLGIPRGDIVATLAPNVPAVQELLFAVPMAGAMLCTLNTRHDSAMVSVLLRHSEAKLIFVDQQLFEVAQGA-LDLL-IDAKTK-PLLVLIPDPEN---LPP-P---VATPNVHEYETLLASGCSDSAIKWSLTELDPISVNYTSGTTSQPK-VVFNHRGAYLNSIATSFIHEMGSMPTYLWTVPMFHCNGW-CLNWGVAALGGNNVCLRRVSPKDIFDNISLHRVTRMSGAPTVLNMIANSPKSDRKPLPHKVEITTDGSPPPPHIISKMEELGFSVSHIYGLTEIHGPCTSCLQKPEWGSLPPDERFALKARQGVEHFFTQEIDIRDPDTMEKVPDDGKTSGEIMIRGNCVMSGYLKNVKATEEAFRGG-WFHTGDLAVRHPDGYIEVKDRMKDIIISGGENICSVEVEGVLLSHPAVLEAGVVARPDDLWGQTPCAFVKLKEGF--SVGSEEIINYCRDHLPHYMAPRTVIF-EDLPITSTGKIQKFILREKAKALGSLCS--IKQ
>Nto_XP_009588919.1
KEGLTRCS-ANYFPLTPISFLDRAAKVFRDRTSVVYG-SSVKYTWEQTHNRCLKLASALS-KLGISRGDIVATLAPNVPAVQELHFAVPMAGAVLCTLNTRHDSAMVSVLLQHSEAKLIFVDQQLFGVAQGA-LDLL-IDVKTK-PLLVLIPDPEN---LPP-P---VATANVHEYETLLASGRSDFAIKWPLTEFDPISVNYTSGTTSQPKGVVYNHRGAYLNSIATSFIHEMGSMPTYLWTVPMFHCNGW-CLNWGVAALGGTNVCLRRVSPKDIFENISLHNVTHMSGAPTVLNMIVNSPKSDRKPLPHKVEITTGGSPPPPHIISKMEELGFSVSHIYGLTEIHGPCTSCLRKPEWESLPPDERFALKARQGVEHFFTQEIDIRDPDTMEKVPDDGKTPGEIMIRGNCVMSGYLKNVKATEEAFRGG-WFHSGDLAVRHSDGYIEVKDRMKDIIISGGENICSVEVEGVLLSHPAVLEAAVVARPDDHWGQTPCAFVKLKEGF--SVGSEEIINFCRDHLPHYMAPRTVIF-EDLPITSTGKIQKFILREKAKSLGSLCS--IKQ
>NIATv7_g00121.t1
KEGLMRCS-ANYFPLTPISFLDRAAKVFRDRTSVVYG-SSVKYTWEQTHKRCLKLASALS-HLGISRGDIVATLAPNVPAVQELHFAVPMAGAVLCTLNTRHDSAMVSVLLRHSEAKLIFVDQQLFEVAQGA-LDLL-IDAKTK-PLLVLIPDPEN---LPP-P---VAMPNVHEYETLLASGCNDFAIKWPLTEFDPISVNYTSGTTSQPKGVVFNHRGAYLNSIATSFTHEMGYMPTYLWTVPMFHCNGW-CLNWGVAALGGTNVCLRRVSPKEIFDNISLHKVTHMSGAPTVLNLIANSPKSDRKPLPHKVEITTGGSPPPPHIISKMEELGFSVSHIYGLTEIHGPCTSCLRKPEWESLPPDERLALKARQGVEHFFTQEIDIRDPDTMEKVPDDGKTLGEIMIRGNCVMSGYLKNVKATEEAFRGG-WFHTGDLAVRHPDGYIEVKDRIKDIIISGGENICSVEVERVLLNHPAVLEAGVVARPDDLWGQTPCAFVKLKEGF--SFGSEEIINYCRDHLPHYMAPRTVIF-EDLPITSTGKIQKFILREKAKALGSLCS--VKQ
>Capana02g002472
KEGLMRCS-ANYFPLTPISFLDRAAKVFRDRTSVVYG-SSVKYTWEETHNRCLKMASALS-QLGISRGDVVATLAPNVPVLQELHFAVPMAGAVLCTLNTRHDSAMVSVLLRHSEAKIIFVDQQLLEVAQGA-LDLL-ADAKTK-PLLILIPDPEN--LLPP-----VGAPNVNEYETLLASGRGDFAIKWPITEFDPISVNYTSGTTSHPKGVVYNHRGAYLNAIATPYTHEMGSMPTYLWTVPMFHCNGW-SLTWGLAALGGTNVCLRRVSPKDIFENISLHKVTHMSGAPTVLKMIVNSPKSDRKPLPHKVEITTGGSPPPPIVISKMEELGFSVSHIYGLTEIHGPCTSCLRKPEWESLPPDERFSLKARQGVEHYFMQGIDIRNPDTMERVPDDGKTIGEIMIRGNTVMSGYLKNVKATEEAFRGG-WFHSGDLAVRHPDGYIEVKDRMKDIIISGGENICSVEVERVLLSHPAVLEAAVVARPDDHWGQTACAFVKLKEGF--SLGSQEMINFCRDHLPHYMAPRTVIF-EDLPTTATGKIQKFVLREKAKALGSLCQ--TKR
>Capang02g002207
KEGLMRCS-ANYFPLTPISFLDRAAKVFRDRTSVVYG-SSVKYTWEETHNRCLKMASALS-QLGISRGDVVATLAPNVPALQELHFAVPMAGAVLCTLNTRHDSAMVSVLLRHSEAKIIFVDQQLLEVAQGA-LDLL-ADAKTK-PLLILIPDPEN---LPP-P---VAAPNVNEYETLLASGRDDFAIKWPITEFDPISVNYTSGTTSHPKGVVYNHRGAYLNAIATPYTHEMGSMPTYLWTVPMFHCNGW-SLTWGLAALGGTNVCLRRVSPKDIFENISLHKVTHMSGAPTVLKMIVNSPKSDRKPLPHKVEITTGGSPPPPIVISKMEELGFSVSHIYGLTEIHGPCTSCLRKPEWESLPPDERFSLKARQGVEHYFMQGIDIRNPDTMERVPDDGKTIGEIMIRGNTVMSGYLKNVKATEEAFRGG-WFHSGDLAVRHPDGYIEVKDRMKDIIISGGENICSVEVERVLLSHPAVLEAAVVARPDDHWGQTACAFVKLKEGF--SLGSQEMINFCRDHLPHYMAPRTVIF-EDLPTTATGKIQKFVLREKAKALGSLCQ--TKR
>Pax_Peaxi162Scf01051_4159_4512
KEGLVRCS-ANYFPLTPISFLERAAKVFRDRISVVYG-SSVKYTWEETHNRCLKMASALS-RLGISRGDVVSSFS--------------------------------------------------------------------------------------------------------------------------------------------------------------------------------------------------------------------------------------------------------------------------------------------------------------------------------------------------------------------------------------------------------------------------------------------------------------------------------------------------------------
>Sly_XP_004232550.1
MEGLMRCS-ANYFPLTPISFLDRAAKVFRDRTSVVYG-SSVKFTWEETHNRCLKMASALS-QLGISRGDVVATLAPNVPAVQELHFAVPMAGAVLCTLNTRHDSAMVSVLLRHSEAKIIFVDQQLFDVAQGA-LDLL-ADAKTK-PLLILIPDPEN---LPP-P---VAAPNVHEYETLLASGRDDFAIKWPLTEFDPISVNYTSGTTSHPKGVVYNHRGAYLNAIATPYTHEMGSMPTYLWTVPMFHCNGW-SLTWGVAALGGTNVCLRRVSPKDIFENISLHKVTHMSAAPTVMNMIVNSPRSDRKPLPHKVEITTGGSPPPPHIISKMEELGFSVSHIYGLTEIHGPCMSCLHQPEWESLPPDERFALKARQGVEHYFTQGIDIRDPDTMEMVPDDGKTLGEIMIKGNTVMSGYLKNVKATEEVFRGG-WFHTGDLAVRHPDGYIEVKDRMKDIIISGGENICSVEVERVLVSHPAVLEAAVVARPDDHWGQTPCAFVKLKEGF--SLGSEDIINYCRDHLPHYMAPRTVIF-EDLPTTSTGKIQKFVLREKAKALGSLCE--IKR
>Pax_Peaxi162Scf01183_261939_262292
KEGLVRCS-ANYFPLTPISFLERAAKVFRDRISVVYG-SSVKYTWEETHNRCLKMASALS-RLGISRGDVVSSFS--------------------------------------------------------------------------------------------------------------------------------------------------------------------------------------------------------------------------------------------------------------------------------------------------------------------------------------------------------------------------------------------------------------------------------------------------------------------------------------------------------------
>Peaxi162Scf01183g00138.1
KEGLVRCS-ANYFPLTPISFLERAAKVFRDRTSVVYG-SSVKYTWEETHNRWLLLCPSL--------GFLVATLAPNVPAIQELHFAVPMAGAVLCTLNTRHDSTMISVLLRHSEAKIIFVDQQLFEVAQEA-LDLL-ADAKTK-PLLVLIPDPEN---LPP-P---VPTPDVPEYETLLASGRDDFAIRWPLTEFDPISVNYTSGTTSQPKGVVYNHRGAYLNAISVSFIHAMGSMPTYLWTVPMFHCNGW-LLIWGVAALGGTNICLRGVCPKDIFENISLHKVTHMGGAPTVLNMIVNSPESDRKPLPHKVEVATAGSPPSPHIFSKMEELGFSLTHIYGLTETHGPGTYCLWRPEWDSLPPDERFTLRARQGVEHFFMQDVDIRNPDTMEKVPDDGKTLGEIMIRGNCVMSGYLKNLKATEEAFRGG-WFHTGDLAVRHPDGYIEVKDRMKDIIISGGENINSIEVERVMVSHPAVLEAAVVARPDDHWGQTPCAFVKLKEGF--NVSSQEIINFCRDHLPHYMAPRTVIF-EDLPTTSTGKVQKFILREKAKALGSLSK--IEE
>Peinf101Scf04399g00030.1
KEGLIRCS-ANYFPLTPISFLERAAKVFRDRTSVVYG-SSVKYTWEETHNRCLKMASALS-QLGISRGDVVATLAPNVPAIQELHFAVPMAGAVLCTLNTRHDSTMISVLLRHSEAKIIFVDQQLFEVAQEA-LDLL-ADAKTK-PLLVLIPDPEN---LPP-P---VATPDVPEYETLLASGRDDFAIRWPLTEFDPISVNYTSGTTSQPKGVVYNHRGAYLNAISISFINAMGSMPTYLWTVPMFHCNGW-CLIWGVAALGGTNICLRRVCPKDIFENISLHKVTHMSGAPTVLNMIVSSPESDRKPLPHKVEVATGGSPPSPHIFSKMEELGFSVTHIYGLTETHGPGTYCLWRPEWDSLPPDERFTLRARQGVEHFFMQDVDIRNPDTMEKVPDDGKTLGEIMIRGNCVMSGYLKNLKATEEAFRGG-WFHTGDLAVRHPDGYIEVKDRTKDIIISGGENISSVEVERVMVSHPAVLEAAVVARPDDHWGQTPCAFVKLKEGF--NVSSQEIINFCRDHLPHYMAPRTIIF-EDLPTTSTGKVQKFILREKAKALGSLSK--IEE
>Sopen02g027680.1
MEGLMRCS-ANYFPLTPISFLERAAKVFRDRTSVVYG-SSVKFTWEETHNRCLKMASALS-QLGISRGDVVATLAPNVPAVQELHFAVPMAGAVLCTLNTRHDSAMVSVLLRHSEAKIIFVDQQLFDVAQGA-LDLL-ADGKTK-PLLILIPDPEN---LPP-P---VAAPNVHEYETLLASGRDDFAIKWPLTEFDPISVNYTSGTTSHPKGVVYNHRGAYLNAIATPYTHEMGSMPTYLWTVPMFHCNGW-SLTWGVAALGGTNVCLRRVSPKDIFENISLHKVTHMSAAPTVMNMIVDSPKSDRKPLPHKVEITTGGSPPPPHIISKMEELGFSVSHIYGLTEIHGPCMSCLHQPEWESLPPDERFALKARQGVEHYFTQGIDVKDPDTMERVPDDGKTLGEIMIKGNTVMSGYLKNVKATEEVFRGG-WFHTGDLAVSHPDGYIEVKDRMKDIIISGGENICSVEVERVLVSHPAVLEAAVVARPDNHWGQTPCAFVKLKEGF--SLGSEDIINYCRDHLPHYMAPRTVIF-EDLPTTSTGKIQKFVLREKAKALGSLCE--IKR
>Peaxi162Scf00408g00849.1
MEGTVKCS-ANYVPLSPISFLERSAMVYRDRLSIVHG--NVKFTWRETHERCLRLASALT-HLGISRGDVVAALALNIPAMYELHFAVPMAGAVLCALNTRLDSAMVSVLLKHSEAKIIFVDYQLLDVAKGA-LEIM-SKAGFRLPHLILVSDDQS--QLSSDNNNRSLAPENLEYESFLATGEPNFKIVWPNDECDAITLNYTSGTTSSPKGVIYSHRGAYLNSLASVLVAEMASMPVYLWTLPMFHCNGW-CLPWGVAAQGGTNICLRSVTAEGIFDSIVKHQVSHMAGAPTVLNTIINAPQSVRRPFPRTVNVMTGGAPPPPQVLLKMKELGFNVTHGYGLTETYGPATVCAWKPEWNSLSPDEQAKIQARQGVNHLALEEVDVKDPESMKSVPPDAKTMGEVMLRGNTVMNGYLKDLKATEDAFRGG-WFRSGDLAVKHPDGYIELKDRSKDIIISGGENISTIEVESVIFSHPAVLEAAV------------------------------------------------------------------------------------
>PGSC0003DMP400002756
MEGLMRCS-ANYFPLTPISFLDRAAKVFRDRTSVVYG-SSVIFTWEQTHNRCLKMASALS-QLGISRGDVVATLAPNVPAVQELHFAVPMAGAVLCTLNTRHDSAMVSVLLRHSEAKIIFVDQQLFEVAQGA-LDLL-ADAKTK-PLLILIPDPEN---LPP-P---VAAPNVHEYETLLASGRDDFAIKWPLTEFDPISVNYTSGTTSHPKGVVYNHRGAYLNAIATPYTHEMGSMPTYLWTVPMFHCNGW-SLTWGVAALGGTNVCLRRVSPKDIFENISLHKVTHMSAAPTVMNMIVNSPKSDRKPLPHKVEITTGGSPPPPHIISKMEELGFSVSHIYGLTEIHGPCMSCLHQPEWESLPPDERFALKARQGVEHFFTQGIDIRDPDTMERVLDDGKTLGEIMIKGNTVMSGYLKNVKATEEAFRGG-WFHTGDLAVRHPDGYIEVKDRMKDIIISGAENICSVEVERVLVSHPAVFEAAVVARPDDHWGQTPCAFVKLKEGF--SLGSEDIINFCRNHLPHYMAPRTVIF-EDLPTTSTGKIQKFVLREKAKALGSLCQ--IKR
>Peaxi162Scf01261g00138.1
--------------------------------------------------------------------------------MQELHFAVPMAGAVLCTLNTRHDSTMISVLLRHSEAKIIFVDQQLFEVAQEA-LDLL-ADAKTK-PLLVLIPDPEN---LPH-P---VATPDVPEYETLLASGRDDFAIRWPLTEFDPISVNYTSGTTSQPKGVVYNHRGAYLNAISISFIHAMGSMPTYLRTVPMFHCNGW-LLIWGVAALGGTNICLRRVCPKDIFENISLHKVTHMSGAPTVLNMIVNSLESDRKPLPHKVEVA---------------------------TETHGPGTFCLWRPEWDSLPPDEQFTLRARQGVEHFFMQDVDIRNPETMEKVPDDGKTLGEIMIRGNCVMSGYLKNLKATEEAFRGG-WFHTGDLAVRHPDGYIEVKDRAKDIIISGGENISSVEVERVMVSHPAVLEAAVVARPDDHWGQTPCAFVKLKEGF--NVSSQEIINFCRDHLPHYMALRTVIF-EDLPTASTGKVQKFILREKAKALGSLSK--IEE
>Peinf101Scf00545g04016.1
MEGTVKCS-ANYVPLSPISFLERSAMVYRDRLSIVHG--NVKFTWRETHERCLRLASALT-HLGISRGDVVAALALNIPAMYELHFAVPMAGAVLCALNTRLDSAMVSVLLKHSEAKIIFVDYQLLDVAKGA-LEIL-SKAGVRLPHLILVSDDQS--QLSSDNNNRSLAPEKLEYESFLATGEPNFKIVWPNDECDAISLNYTSGTTSSPKGVIYSHRGAYLNSLASVLVAEMASMPVYLWTLPMFHCNGW-CLPWGVAAQGGTNICLRSVTAEGIFDSIVKHQVSHMAGAPTVLNTIINAPQSVRRPLPKTVNVMTGGAPPPPHVLLKMKELGFNVTHGYGLTETYGPATVCAWKPEWNSLSPDEQAKIQARQGVNHLGLEEVDVKDPESMKSVPPDAKTMGEVMLRGNTVMNGYLKDLKATEDAFRGG-WFRSGDLAVKHPDGYIELKDRSKDIIISGGENISTIEVESVIFSHPAVLEAAVVGRPDDHWGETPCAFVKLKDGC--NASANEIIKHCRDRLPHFMAPRSVVF-DDLPKTSTGKTQKFVLRQRAKAMGSVSK-----
>Peaxi162Scf00400g00005.1
MEGTIRCS-ANYVPLSPISFLERSAVVYRNRVSIVHG--DIKFTWGETRERCVKLASALS-QLGISRGDVVAALAPNIPAMYELHFGVPMAGGVLSTLNIRHDSAMVSVLLKHSEAKVIFVDHQFLDVAKGA-LKIL-SKERIKLPYLVIIPDSDR--QLPS-VHNRTLIPGDLEYESFLATGRPDFEIVWPSDEWDAIALNYTSGTTSSPKGVVYSHRGAYLNSLAAVLLNEMPTMPVYLWTVPMFHCNGW-CLTWGVAAQGGTNICLRNVTAAGIFTSIAGHQVSHMAGAPTVLNMIINAPPSVQRPLPRKVAVMTGGAPPPPQVLFKMEKLGFDVTHSYGLTETYGPGTVCTWKPEWSSLSPDEQAKIKARQGLHHIGMEEVDVKDPSSMKSVPADAKTIGEAMFRGNTVMNGYLKNVKATEDAFKGG-WFRSGDLAVKHPDGYIELKDRAKDIIISGGENISTIEVESVIFSHPAVLEAGVVGRPDDYWGETPCAFVKLKDGS--NTTADEIIKYCRECLPHYMAPKTVIF-EDLPKTSTGKTQKFVLRQRAKAMGSLSK--ASK
>Peinf101Scf00688g06014.1
MEGTIRCS-ANYVPLSPISFLERSAVVYRNRVSIVHG--DIKFTWGETRERCVKLASALS-QLGISRGDVVAALAPNIPAMYELHFGVPMAGGVLSTLNIRHDSAMVSVLLKHSEAKVIFVDHQFLDVAKGA-LKIL-SKERIKLPYLVIIPDSDR--QLPS-VHNRTLIPGDLEYESFLATGRPDFEIVWPSDEWDAIALNYTSGTTSSPKGVVYSHRGAYLNSLAAVLLNEMPTMPVYLWTVPMFHCNGW-CLTWGVAAQGGTNVCLRNVTAAGIFTSIVGHQVSHMAGAPTVLNMIINAPPSVQRPLPRKVAVMTGGAPPPPEVLFKMEKLGFDVTHSYGLTETYGPGTVCTWKPEWSSLSPDEQAKIKARQGLHHIGMEEVDVKDPASMKSVQADAKTMGEVMFRGNTVMNGYLKNVKATEDAFKGG-WFRSGDLAVKHPDGYIELKDRAKDIIISGGENISTIEVESVIFSHPAVLEAGVVGRPDDYWGETPCAFVKLKDGS--NTTADEIIKYCRERLPHYMAPKTVIF-DDLPKTSTGKTQKFVLRQRAKAMGSLSK--ASK
>NIATv7_g24633.t1
MEGTIRCS-ANYVPLSPISFLERAAVVYGNRVSIVYG--DVKFTWAETRQRCLKLASALI-QLGISRGDVVAALAPNIPAMYEVHFGVPMAGAVLCTLNVRLDSAMVSVLLKHSEAKVIFVDYQFLDIAKGA-LKIL-SKERIKLPYLVLIPDCDR--QLPI-VHNRTLIPGDLEYESFLVTGKPNFEIVWPSDEWDAIALNYTSGTTSSPKGVVYSHRGAYLNSLAAVLLNEMPLMPVYLWCVPMFHCNGW-CLTWGVAAQGGKNVCLRNVTAAGIFTSIAGHQVSHMGGAPTVLNMIINAPPSVRRSLPRKVAVMTGGAPPPPQVLFKMEELGFDVTHSYGLTETYGPGTVCTWKPEWSSLSPDEQAKIKSRQGLHHIGMEEVDVKDPASMKSIPPDAKTMGEVMFRGNTVMNGYLKNLKATEDAFKGG-WFRSGDLAVKHPDGYIELKDRAKDIIISGGENISTIEVESVIFSHPAVLEAAVVGRPDDYWGETPCAFVKLKDGN--NATADEIINYCRDRLPRYMAPKTVIF-DDLPKTSTGKTQKFVLRQRAKAMGSISK--ASK
>Nto_XP_009600531.1
MEGTIRCS-ANYVPLSPISFLERAAVVYSNRVSIVYG--DVKFTWAETRQRCLKLASALI-QLGISRCDVVAVLAPNIPAMYELHFGVPMAGAVLCTLNVRHDSAMVSVLLKHSEAKVIFVDYQFLDIAKGA-LKIL-SKERIKFPYLVLIPDCDR--QLSS-VLNRALIPGDLEYESFLATGKPNFEIVWPIDELDAIALNYTSGTTSSPKGVVYSHRGAYLNSLAAVLLNELPLMPVYLWCVPMFHCNGW-CLTWGIAAQGGKNVCLRNVTAAGIFTSIAGHQVSHMGGAPTVLNMIINAPPSVRRSLPRKVAVMTGGAPPPPQVLFKMEELGFDVTHSYGLTETYGPGTVCTWKPEWSSLSPDEQAKIKSRQGLHHIGMEEVDVKDPASMKSIPPDAKTMGEVMFRGNTVMNGYLKNLKATEDAFKGG-WFRSGDLAVKHPDGYIELKDRTKDIIISGGENISTIEVESVIFSHPAVLEAAVVGKPDDYWGETPCAFVKLKDGN--NATANEIINYCRDRLPHYMAPKTVIF-DDLPKTSTGKTQKFVLRHKAKALGSISK--ASK
>Sme2.5_01604.1_g00016.1
MDQLKPSS-VNSSPLTPLTLLERAAVAYGESISIVYN--STTYTWSQTFARCLRLASSIS-SLGIKKGEVVSVLAPNIPATLELQFAVPMAGAVLNNINTRLDAKTVSVLLQHSESKLLFVDCQLYSLVLQS-ISLF-PSDM-NPPFLVVIEDENA--SI---NMDFHECNT---YDAMLAKGKSNFEWIRPENDWEPMTLNYTSGTTSSPKGVVHAHRSLFIITVDSLIDWSVPNHPVYLWTLPMFHSNGW-SYTWGMAAVGGTNICLRKFDANVVFHAINKYNVTHMCGAPVVLTMLANSPCA--KPLKNPVHFRTGGAPPPATVVLRVEYLGFVVNHGYGMTEVAGVVVSCIWKPKWNKLPASVKAKLKSRQGIKSLGMTEVDVVDPESGVSVKRDGVTMGEIVLRGGCIMLGYLKNEEATSKCLKND-WLYTGDVAVIHPDGYLEIKDRSKDIIISGGENVSSVEVESVLYSNNFVNEAAVVARPDEFWGETPCAFVSLKMDI--KQKPKEIVDFCRERLPHYMIPKTVIFMDELPKTATGKIQKFSLREIANGLGTISSR-ISW
>Sopen06g003670.1
MEGTIRCS-ANYVSLSPISFLLRSGVVYSNRISIVYG--DVKFTWAETRRRCLQLASAFT-HLGISRGDVVAVLAPNIPAIYELHFAVPMAGAVLCTLNIRHDSAMVSVLLKHSEAKVILVDYQFLDVANGA-LQIL-SKENIKLPHLILIPDCDK----RP------SNSPIMEYEPFLAMGRPNFEVVWPNDEWDPISLNYTSGTTSSPKGVVYSHRGAYLNSLSAVLLNEMPSMPVYLWTVPMFHCNGW-CLTWAVAAQGGTNICLRNVTAEGIFTSIDRHQVSHMGGAPTVLNMIIHAPPSIRRPLSRKVAVMTGGAPPPPQVLFMMDELGFNVTHSYGLTETYGPGTVCTWKPEWSSLSRDEQAKIKARQGLHHIGMEEVDVKDPASMKSVLPDAKTMGEVMFRGNVVMNGYLKNAKATEEAFKGG-WFRTGDLAVKHPDGYIELKDRAKDIIISGGENISTIEVESVLFSHPSILDAAVVGRPDDYWGETPCAFVKLKDGN--NATMDEIIKYCRDRLPHYMAPKTVIF-DDLPKTSTGKTQKFVLRQRAKAMGSITKP-ASK
>Sopen08g024450.1
MEGTVKCS-ANYVPLSPISFLERSAKVYSDRLSIVHG--NVKYSWRETRQRCIQLASALT-HLGISRGDVVAALAPNIPAIYELHFGVPMAGAVLCALNTRHDSAMVSVLLRHSEAKIIFVDHQLLDVAKGA-LEIL-SKASRKLPHLILISDRES-QLSSQNNNNRSLCSKDLEYESFLANGEPDFEILWPNDERDAIALNYTSGTTSRPKGVVYSHRGAYLNSLAAALLAEMTSMPVYLWTLPMFHCNGW-CLAWTVAAQGGTNICLRNVTEKGIFDSIIQHQVTNMAGAPTVLNMIINAPRSVQRPLSRTVNVMTGGAPPPPQVLLKMKELGFNVTHGYGLTETYGPATVCMWKPEWNSLSPDEQANIQARQGVNHLGLEDVDVKDSESMKSVPSDAKTMGEVMIRGNTVMNGYLKDRKATEDAFRGG-WFRSGDLAVKHPDGYIELKDRSKDIIISGGENISTIEVESVIFSHPSVLEAAVVGRPDDHWGETPCAFVKLKNGC--NASADEIIKHCRDRLPHYMAPRTVIF-DDLPTTSTGKIQKFVLRERVKAMGSVSK--ASK
>Sopen08g024440.1
MEGTVKCS-ANFVPLSPISFLERSAKVYGDRLSIVHG--NVRYTWRETRERCIRLASALT-HLGITRGDVVAALAPNVPALYELHFGVPMAGAVLCALNTRYDSDMVSVLLKQLEAKIMFVDYELLDVVKGA-LETL-SKEKVKLPHLILISDTES----ELYNKNWSLASKDVEYESFLGNGESDFEIVRPNDEWDAIAVNYTSGTTSRPKGVVYSHRGAYLNSLAAALLTEMTSMPVFLWTVPMFHCSGW-CLTWTVAAQGGTNICMRNVTEKGIFDNISQHQVTHMGGAPTILNMIINAPQSVQKPIARTVNVMTGGAAPPPQVLLQMKELNFNVTHGYGQTEAYGPAAVCFWKPEWNYLSPVEQANLHARQGVHHLGLEDVDVKDSNSMKSVPSDAKTVGEVMIRGNTVMNGYFKDVKATENAFKGG-WFRTGDLAVKHPDGYIEVKDRSIDTIISGGEIISSIEVESVIFSHPSVFEAAVVGKPGDHWGETPCAFVKLKNGC--NASADEIIKYCRDRLPQYMAPRTVIF-DDLPKTSTGKTQKFVLRERVKATGSISK----D
>Sopen02g012790.1
-----------------------------------------------------------------------------------------MAGAVFCTSNTRHDSSMISTLLMYSEAKIIFVDQQFLQLAQEA-LSII-SSKNTKPPLLVVIMSENS----------NNFITNAWDYESLLESGDRDFAIRWPITEFDPISINYTSGTTSRPKGVVFSHRGPYLNSIATFLAHEMSTLPIYLWTVPTFHCNGW-CMIWGLAAVGGTNVCLRTVSPKEIFESISLYKVTHMGGAPTVLNMIVNTPACDRKPLPHKVKIMTGGSPPPPQIISRMEELGFGINHFYGLTETHGAITYCLWKPEWDSLPSNERLILKARQGVQHLCVEEVDVRDSITMKKVPADGVTMGEVMFRGNTVMSGYLKDEKATEEAFRGG-WFHSGDLAVKHPDGYIEVK----DIIISGGENISTIEVETVLYSHPAVLEAAVVARPDNHWGQTPCAFVKLKEGF--DASSQEIINFCRENLPHYMAPRTLIF-QDLPKTSIGKIQKSILREKAKALGSLF------
>Cc07_g11630
MEGLVRCSA-NYVPLTPISFLNRSAKIFGDRTSVIYG--SVRYTWAETRARCLKLASALA-QLGISRGHIVATLAPNIPAMQELHFAVPMAGGVLCTLNTRHDSAMISVLLRHSEAKVIFVDYQFLEVAQGA-FDLL-QSSQTEPPILVVIPESDN-----SCPSIDTSNS--HEYESLLSTGNCQFPIRWPKTEWDPISVNYTSGTTSRPKGVVYNHRGAYLNAIATFFIHGMASVPVYLWTVPMFHCNAW-CLVWGLAAFGGTNVCLRRVTPKDIFDNIVLHKVTNIGGAPTVLNMIVNSAPSDRKLLPHKVDVMTGGSPPPPQILFKIEELGFRVSHLYGLTETYGPGTSCMWRPEWDSLPPDERAKRKARQGVQHLGLEEVDVKDCVTMDSVPADGKTIGEIMFRGNTVMSGYLKDLKATEEAFGGG-WFRSGDLAVKHPDGYIEVKDRLKDVIISG-----------------AILEGAVVARPDNHWGQTPCAFVKLKEGF--KVDPEEIIKFCRDKLPHYMAPRTVIFE-DLPKTSTGKVQKFILREKAKALGSLF------
>Itr_sc000305.1_g00005.1
MEGLLKCAA-NHAPLTPISFLERAAVVYSDRTSVLFG-SRVRFTWEQTYHRCLKLASALT-QLGISRGDVVATLAPNVPAVQELHFAVPMAGAVLCTLNARHDSAMVSTLLRHSEAKVLFVDYQLLPVAQGA-LDLL-ADGKTKPPILVLISES-E-----NVSPVSNSSPPQYEYEALLENGDGDFGIRWPRTEWDPISVNYTSGTTSRPKGVVYNHRGAYLNTIATIVVHQMSFLPVYLWTVPMFHCNGW-NMVWGMAALGGTNVCLRRFSPEDIFDNISLHKVTHLGAAPTVLNMILNSPPSARKPLPHMVKIMTGGSPPPPQVLCKMEQMGFGLIHIYGLTETYGPSTFCLWRREWDSLPEEQLQKMKARQGIPHFCLQGVDVRDPVTAQSIPADGKTMGEVMFRGNTVMSGYLKDQKATEEAFKDG-WFRSGDLAVKHPDGYIEVKDRSKDIIISGGENICTVEVERVLYDHPAVLEAAVVARPDNHWGQTPCAFVKLKEGF--EVKCEEIISFCREHLPHYMAPRTVVFE-DLPKTSTGKIQKFVLREKAKGFGSLF------
>Peaxi162Scf01183g00137.1
MEGLLKCSA-NYVPLTPISFLERAANVFRGRTSIVDGP-SVKYTWEETHARCIKLASALS-ELGISRGDVVATLARNVYAMQELHFAVPMAGAVLCTLNTRHDSRMLSVLLKHSEAKVIFVDQPLLQIAQGA-LDLL-ANQKVIPPLLVLIPDSDN-----SSPTIVNSNT--HEYESLLESGNSEFAIRWPVTEFDPISVNYTSGTTSRPKGVIYNHRGAYLNTIATFMLHEMSSWPVYLWTVPTFHCNGW-CLTWGLAALGGTSICLRQVSPKVIFENIAEHNVTHMSCAPTVLNMIVNSPLSDRKPLPHKVNIMTGGSPPPPQIISKMEELGFRVHHLYGLTEIYGPGTYCLWKPEWDSLPPIEKYKLKARQGVQHLCSEGVDVMDPVTMEKVPEDGKTIGEIVFKGNTVMSGYLKDVQATEEAFKGG-WFHSGDLAVKHPDGYIELKDRLKDIIISGGENISTVEVERVLYNHPAVFEAAVVARPDNHWGQTPCAFVNLKDGF--NVSDQEIIDFCRENLPKYMAPRTVIFE-ELPKTSTGKIQKFLLRDKAKALGNYFP--LTP
>Peinf101Scf04399g00029.1
MDGLLKCSA-NYVPLTPISFLERAANVFRGRTSIVDGP-SVKYTWEETHARCIKLASALS-ELGISRGDVVATLARNVYAMQELHFAVPMAGAVLCTLNTRHDSRMLSVLLKHSESKVIFVDQPLLQIAQGA-LDLL-ANEKVIPPLLVLIPDSDN-----SSPTILNSNS--HEYESLLESGNSEFAIRWPITEFDPISVNYTSGTTSRPKGVIYNHRGAYLNTIATFMLHEMSSWPVYLWTVPTFHCNGW-CLTWGLAALGGTSICLRQVSPKVIFENIAEHKVTHMSSAPTVLNMIVNSPLSDRKPLPHKVNIMTGGSPPPPQIISKMEELGFRVHHLYGLTETYGPGTYCLWKPEWDSLPPNEKYKLKARQGVQHLCSEGVDVMDPVTMEKVPEDGKTIGEIVFRGNTVMSGYLKDVEATEEAFKGG-WFHSGDLAVKHPDGYIEVKDRLKDIIISGGENISTVEVERVLYNHPAVFEAAVVARPDNHWGQTPCAFVNLKDGF--NVSDQEIINFCRENLPKYMAPRTVIFE-ELPKTSTGKIQKFLLRDKAKALGNYFP--LTP
>Sly_XP_004232551.2
SRGLLKCSAANYVPLTPISFLERAANAFRGRTSIIDG-TSVKYNWEETYDRCIKLASALS-ELGISRGDMVATLARNVYAMQELHFAVPMAGGVICTLNTRHDSAMLSVLLKHSEAKVIFVDQHMLQLAQGA-LDIL-VNEKVTPPLLVVISESEN-----SYSTIVNSNS--YEYESLLESGNSEFSVRWPTSELDPISVNYTSGTTSRPKGVVYSHRGAYLNAIATFLLHEMSSWPVYLWTVPTFHCNGW-CLTWGLAALGGTSICLRQVYPKDIFENIAEHKVTHMSGAPTVLNMLVNSPVSDRKPLPHSVNIMTGGSPPPPQIICSMEELGFRVHHLYGLTETYGPGTYNLWRPEWDSLPPNEKYKLKARQGVQHLCSEAVDVMDPLTMEKVPEDGKTIGEIMFRGNTVMSEYLKDEEATKEAFKGG-WFHSGDLAVKHPDGYIEVKDRLKDIVISGGENISTIEVERVLYSHPAVFETAVVARPDNHWGQTPCAFVKLKDGS--NVSEQEIINFCRDNLPHYMAPRTVIFQ-HLPKTSTGKIQKFILREKARALGSLC------
>Sopen02g027670.1
SQGLLKCSAANYVPLTPISFLERAANAFRGRTSIIDG-TSVKYNWEETYDRCIKLASALS-ELGISRGDMVATLARNVYAMQELHFAVPMAGGVICTLNTRHDSAMLSVLLKHSEAKVIFVDQHMLQLAQGA-LDIL-VNEKVTPPLLVVISESEN-----SYSTIVNSNS--YEYESLLESGNSEFSVRWPTSELDPISVNYTSGTTSRPKGVVFSHRGAYLNSIATFLLHEMSSWPVYLWTVPTFHCNGW-CLTWGLAALGGTSICLRQVYPKDIFEHIAEHKVTHMSGAPTVLNMLVNSPVSDRKPLPHSVNIMTGGSPPPPQIISEMEELGFRVHHLYGLTETYGPGTYSLWRPEWDSLPPNEKYRLKARQGVQHVCSEAVDVMDPLTMEKVPEDGKTIGEIMFRGNTVMSGYLKDEEATKEAFKGG-WFHSGDLAVKHPDGYIEVKDRLKDIVISGGENISTIEVERVLYSHPAVFETAVVARPDNHWGQTPCAFVKLKDGS--NVSDQEIINFCRDNLPHYMAPRTVIFQ-DLPKTSTGKIQKFILREKARALGSLC------
>Nto_XP_009626677.1
TEGLLKCST-NYVPLTPISFLERAANVFRGRTSIIDGP-SVKYTWEETHARCIKLASALS-ELEISRGDVVATLARNVYAMQELHFAVPMAGAVLCTLNTRHDSAMISVLLKHSEAKVIFVDQHLLQLAQGA-IHIL-ANEIAIPPLVVVISESNN-----STPTMAKSNT--HEYESLLESGNIEFAVRWPISEFDPISINYTSGTTSRPKGVVYNHRGAYLNTIATFMLHEMSSWPVYLWTVPTFHCNGW-CLTWGLAALGGTSICLRQVSPKVIFESIVEHKVTHMSGAPTVLNMIVNSPESDRKPLPHKVNIMTGGSPPPPQILSQMEELGFRVHHLYGLTETYGPGTYCLWKPEWDSLPPNEKYKLKARQGVQHLCSESVDIMDPITMEKVPEDGKTIGEIVFRGNTVMSGYLKDVEATEEAFKGG-WFHSGDLAVKHPDGYIEVKDRLKDIIISGGENISTVEVERVLYSHPAVLETAVVARPDNYWGQTPCAFVKLKDGF-KNVCDQEIINFCRDNLPHYMAPRSVIFQ-DLPKTSTGKIQKFILRDKAKALGSLF------
>Niben101Scf02041g01016.1
MDGLLKCSA-NYVPLTPISFLERAANVFKGRTSIIDGP-SVKYTWEETHARCTKLASALC-ELGISRGDVVATLARNVYAMQELHFAVPMAGAVLCTLNTRHDSAMISVLLKHSEAKVIFVDQHLLQLAQGA-IDIL-AHEKAIPPLLVVISES-N-----NSTTMANFNT--HEYESLLESGNTEFAVRWPISEFDPISINYTSGTTSRPKGVVYNHRGAYLNTIATFMLHEMSSWPVYLWTVPTFHCNGW-CLTWGLAALGGTSICLRQVSPKVIFESIVEHNVTHLSGAPTVLNMIVNSPESDRKPLAHKVNIMTGGSPPPPQILSQMEELGFRVHHLYGLTETYGPGTYCLWKPEWDSLPPNEKYKLKARQGVQHLCSESVDVMDPITMKKVPEDGKTIGEIMFRGNTVMSGYLKDVEATEEAFKGG-WFHSGDLAVKHPDGYIEVKDRLKDIVISGGENISTVEVERVLYSHPAVLETAVVARPDNYWGQTPCAFVKLKDGF-NNISDQEIINFCRDNLPHYMAPRTVIFQ-DLPKTSTGKIQKFILRDKAKALGSLF------
>NIATv7_g32993.t1
MDGLLECSA-NYVPLTPISFLERAANVFRGRTSIIDGP-SVKYTWEETHARCIKLASALS-ELGISRGDVVATLARNVYAMQELHFAVPMAGAVLCTLNTRHDSAMISVLLKHSEAKVIFVDQHLLQLAQGA-IDIL-ANEKVIPPLLVVISESNN-----STPTVAKSNT--HEYESLLESGNSEFAVRWPISEFDPISVNYTSGTTSRPKGVVYNHRGAYLNTIATFMLHEMSSWPVYLWTVPTFHCNGW-CLTWGLAALGGTSICLRQVSPKVIFESIVEHNVTHLSGAPTILNMIVNSPESNRKPLPHKVNIMTGGSPPPPQILSQMEELGFRVHHLYGLTETYGPGTYCLWKPEWDSLPPNEKYKLKARQGVQHLCSESVDVMDPITMKKVPEDGKTIGEIMFRGNTVMSGYLNDLEATEAAFKGG-WFHSGDLAVKHPDGYIEVKDRLKDIVISGGENISTVEVERVLYSHPAVLETAVVARPDNYWGQTPCAFVKLKDGF-NNISDQEIINFCRDNLPHYMAPRTVIFQ-DLPKTSTGKIQKFILRDKAKALGSLF------
>Capang02g002206
MEGLLKCSA-NYAPLTPISFLERAANVFKGTTSIIDGP-SVKYTWEETHARCIKLASALS-ELGISRGDVVATLARNVYAMQELHFAVPMAGAVICTLNTRHDSAMLSVLLSHSEAKVIFVDQQLLQVAQGA-IDIL-VNERVIPPLLVLISDFDS-----SSPTIVNSIT--HEYEGLLESGSSEFSVRRPTSEFDPISVNYTSGTTSRPKGVVYNHRGAYLNTIATFMLHVMSSWPVYLWTVPTFHCNGW-CLTWGLAALGGTSICLRQVSPKAIFENIAEHKVTHLSGAPTVMNMIVNSPVSDRKPLPHKVNIMTGGSPPPPQILSKMEELGFRVHHLYGLTETYGPGTYCLWKPEWDSLPPNEKYKLKARQGVQHLCSEGVDVMDPLTLEKVPEDGKTIGEIMFRGNTVMSGYLKDVQATEAAFKGG-WFHSGDLAVKHPDGYIEVKDRLKDIIISGGENISTVEVERVLYSHPAVLETAVVARPDNLWGQTPCAFVKLKDGS-NNVSDQEIINFCRDNLPHYMAPRTVIFQ-DLPKTSTGKIQKFILREKARSLGSL-------
>Niben101Scf00585g04011.1
VEGMVKCDA-NYVPLTPISFLERAAN--------------------------------------------VATLSPNVPAMKELHFAVPMAGAVLCPLNTRLDSAMISTLLMHSEAKVIFVDQQLLQLAQGA-ISLL-AIKKTQPPFLVVISDN-----------IDNSST--YEYESLLKSGHSGFSIRWPISEFDPISINYTSGTTSGPKEF---HRGAYLNSIATFLLHEMSSLPIYLWTVPTFHCNGW-CLIWGLAAFGGANVCLRHISAKEIFESISLYKVTYMGGAPTVLNIIVNSSPRDRKPLPHKVKIMMG------------------VHH--HLHKSF---------PEWRNW--------DLKQGVQHLCLEEVDVRDSATMEKVPADGVTMRKVMFRGNTVMSGYLKDVKATEEAFRGG-WFHSGDLAVKHPDGYIDVKDQSKDIIISGGENISTIEVERALYRHPAVFEAAVVARPDNYWGQTPCAFVKLKEGF--DVSAKEIINFCRDNLPHYMAPRTVIFQ-DLPKTSTGKIQKFILREKAKALGSLF------
>Sme2.5_01810.1_g00009.1
VDGNEAAKY-QAVPMSPLAFLEKQSVVYEEVTLPVVD--DLVFISDKAYARCSRLAKCFT-VVGVPMAYIVATLAPNVPAMQELHFAVPMAGAVLCTLNTRHDSSMLSILLIHSEAKVIFVDQQLLEVARGA-LALI-ADKKQNPPLLVVICQSDE-----SSPAIENLNTRDLEYESLLKTGDSDFAIRWPRTEFDPISINYTSGTTSRPKGVVYSHRGAYLNTIATFLLHEMSLFPVYLWTVPMFHCNGW-CLVWGLAALGGTNVCLRNVSPKDIFENISLHNVTHMGGAPTVLNKIVNSPRCDLKPLPREVKIMTGGSPPPPQVISKMEELGFRVNHLYGLTEIYGPGTYCLWKPEWDSLPPDEKFILKARQGVQHLCLKEVDVRDSTTMEKVPADGKSIGEIMFKGNTVMSGYFNDTKATEEAFKGG-WFHSGDLAVKHPDGYIEVKDRLKDIIISGGENISTVEVERVLYSHPAVLEAAVVARPDNHWGQTPCAFVKLKEGF--SVGDQEIINFCRDNLPHYMAPRTVIFE-DIPKTSTGKIQKFILREKANALGSLF------
>Niben101Scf00592g14006.1
VEGMVKCDA-NYVPLTPISFLERAANVFCDRTSVIFGP-SVMYTWEETYARCIKLASALV-QLGITRGDVVATLAPNVPAMQELHFAVPMTGAILCTLNTRLDSAMISTLLMHSEAKVIFVDQQLLQLAQGA-ISLL-AIKKTQPPLLVVISDN-----------IDNSNT--YEYESLLKSGHSDFSIRLPISEFDPISINYTSGTTSRPKGVVYSHRGAYLNSIATFLLHEMSSLPIYLWTVPTFHCNGW-CLIWGLAAFGGTNVCLRHVSAKEIFESISLYKVTYMGGAPTVLNMIVNSSPCDRKPLPHKVKTMTGGSPPPPQILSRMEELGFGVNHVYGLTETYGPGTYCLWKPEWDSLPPDERFTLKARQGVQHLCLEEVDVRDSVTMEKVPADGVTMGEVMFRGNTVMSGYLKDVKATEEAFRGG-WFHSGDLAVKHPDGYIDVKDRLKDIIISGGENISTVEVERALYRHPAVFEAAVVARPDNHWGQTPCAFVKLKEGF--DVSDKEIINFCRDNLPHYMAPRTVIFQ-DLPKTSTGKIEKFILREKAKALGSLF------
>Capana03g000347
IKS---CEA-NYVPLTPISFLERAANVFSERTSVIYGPSSVLYTWEQTYARCLKLASALVHHLSISRGDVVATLAPNVPAIQELHFAVPMAGAVLCTLNTRLDPAMISALLMHSEAKIIFVDQEFLQLAQEA-LSLL-ANKKTRQPHIVIISEKSN-----NISP----NT--YEYESLLESGHQEFAIRWPITEFDPISVNYTSGTTSRPKGVVYSHRGAYLNSIAAFLLHEMSTLPIYLWTVPTFHCNGW-CLIWGLAAVGGTNVCLRSVSPREIFESISLYKVTHMSGAPTVLNMIANTPSCDRKPLPHKVKIMTGGSPPPPQIISRMEELGFEVNHLYGLTETYAAGTYCLWKPEWDSLPSEERFILKARQGVQHLCVEEVDVRDSITMKKVPTDGVTMGEVMFRGNTVMSGYLKDVKATEEAFRGG-WFHSGDLAVKHPDGYIEVKDRLKDIIISGGENISTVEVETVLYSHPAVFEAAVVARPDKLWGETPCAFVKLKEGF--DVGSQEIINFCRNNLPHYMAPRTVIFQ-DLPKTSTGKIQKFILREKAKALGSLF------
>Capang02g000322
WASIKSCEA-NYVPLTPISFLERAAKVFSERTSVIYGPSSVLYTWEQTHARCLKLASALVNHLGISRGDVVATLAPNVPAIQELHFAVPMAGAVLCTLNTRLDSAMISTLLMHSEAKIIFVDQQFLQLAQEA-LSLL-ANKKTRQPHVVIIPEKSN-----NNSP----NT--CEYESLLESGDKGFAIRWPITELDPISINYTSGTTSRPKGVVYSHRGAYLNSIATFLLHEMSTLPIYLWTVPTFHCNGW-CLIWGLAAVGGTNVCLRSVSSKEIFESISLYKVTHMGGAPTVLNMIANTLLCDRKPLPHKVKIMTGGSPPPPQIISRMEELGFGVNHLYGLTETYAAGTYCLWKPEWDSLPSDERYILKSKQGVQHLCVEEVDVRDSITMKKVPADGVTMGEVMFRGNTVMSGYLKDIKATDEAFRGG-WFHSGDLAVKHPDGYIEVKDRLKDIIISGGENISTVEVETVLYSHPAVFEAAVVARPDNHWGETPCAFMKLKEGF--HVSSQEIINFCKDNLPHYKAPRTVIFQ-DLPKTSTGKIQKFILREKAKALSSLF------
>Peinf101Scf00178g01013.1
MDGLVKCSA-NYVPLTPLSFLERAANVFRDRTSVIYG-SQVKYTWEMTYDRCVKLASALV-QLGISRGDVVATLAPNVPAMQELHFAVPMAGGVLCTLNTRHDSAMISILLMHSEAKVIFVDQQLLSIAQGA-LALI-ADQKLKPPLLVIIPES-D-----DCPPIENSNN-THEYESLLKSGDSNFAIKWPKNEFDPISVNYTSGTTSRPKGVVYSHRGAYLNTIATFLIHEMSHYPIYLWTVPTFHCNGW-CLAWGLAALGGTSVCLRHVSPKDIFENISLYKVTHMGGAPTVLNKIVNSPPCDQKPLPHRVKIMTGGSPPPPQIISKMEELGFGVQHLYGLTETYGPGTYCLWRPEWDSLPQDEKFILKARQGVQHLCLKEVDVRDSNTMEKVPANGKTIGEIMFRGNTVMSGYLKDTKATEEAFRGG-WFHSGDLAVKHPDGYIEVKDRLKDIIISGGENISTVEVERVLYSHPAVIEVAVVARPDNHWGQTPCAFVKLKEGF--EVSAQEIINFCRDNLPHYMAPRTVIFEDDLPKTSTGKIQKFVLREKANALGSLSE-----
>Peaxi162Scf01116g00015.1
MDGLVKCSA-NYVPLTPLSFLERAANVFRDRTSVIYG-SHVKYTWEMTYDRCVKLASGLV-QLGISRGDVVATLAPNVPAMQELHFAVPMAGGVLCTLNTRHDSAMISILLMHSEAKVIFVDQQLLSIAQGA-LALI-VDQKLKPPLLVIIPES-D-----DSPPIENSNN-THEYESLLKSGDSNFSIKWPKNEFDPISVNYTSGTTSRPKGVVYSHRGAYLNTIATFLIHEMSHYPIYLWTVPTFHCNGW-CLAWGLAALGGTSVCLRHVSPKDIFENISLYKVTHMGGAPTVLNKIVNSPPCDQKPLPHRVKIMTGGSPPPPQIISKMEELGFGVQHLYGLTETYGPGTYCLWRPEWDSLPQDEKFILKARQGVQHLCLKEVDVRDSNTMEKVPANGKTIGEIMFRGNTVMSGYLKDTKATEEAFRGG-WFHSGDLAVKHPDGYIEVKDRLKDIIISGGENISTVEVERVLYSHPAVNEVAVVARPDNHWGQTPCAFVKLKEGF--EVSAQEIINFCRDNLPHYMAPRTVIFEDDLPKTSTGKIQKFVLREKANALGSLFK-TKKI
>Niben101Scf09291g00002.1
IEGLIKCEA-NNVPLTPLSFLERAANIFCDRTSVIYG-SKVKYTWEETHVRCVKLASALV-QLGISRGDVVATLAPNVPAMQELHFAAPMAGAVLCTLNTRHDSAMVSTLLMHSEAKVIFVDQQLLKIAQGA-LDLI-ADNKLKPPLLVVISES-D-----DSLPIDDSST--HEYESLLKSGENHFVIRWPISEFDPISVNYTSGTTSRPKGVVYSHRGTYLNTIATFLLHEMSSFPTYLWTVPTFHCNGW-CLVWGLAALGGTNICLRNVSPKDIFENISLHKVTHMGGAPTVLNKIVNSPQCDRQPLPHKVKIMTGGSPPPPQIISKMEELGFGVHHLYGLTETYGPGTYCMWKPEWDSLPPDEKFVLKARQGVQHLCLEEVDVRDSMTMEKVPADGKTIGEIMFRGNTVMSGYLKDTKATEEAFKGG-WFHSGDLAVKHPDGYIEVKDRLKDIIISGGENISTVEVERVLYSHPGVLEAAVVARPDNHWGQTPCAFVKLKEGF--IVGDQEIINFCRDNLPHYMAPRTVIFE-DIPKTSTGKIQKFILREKAKALGSLF------
>Nto_XP_009594041.1
IEGLIKCSA-NHVPLTPLSFLERAANVFRDRTSVIYG-SKVKYTWEETHVRCVKLASALV-QLGISRGDVVATLAPNVPAMQELHFAVPMAGAVLCTLNTRHDSAMVSTLLMHSEAKVIFVDQQLLKIAQGA-LDLI-ADSKLKPSLLVVIPES-D-----DPLPIDNSST--HEYESLLKSGENHFSIRWPITEFDPISVNYTSGTTSRPKGVVYSHRGAYLNTIATFLLHEMSSFPTYLWTVPTFHCNGW-CLLWGLAALGGTNVCLRNVSPKEIFENISLHKVTHMGGAPTVLNKIVNSPPCDRQPLPHKVKIMTGGSPPPPQIISKMEELGFGVHHLYGLTETYGPGTYCLWKPEWDSLPPDEKFVLKARQGVHHLCLEEVDVKDSMTMEKVPADGKTIGEIMFRGNTVMSGYLKDTKATEEAFRGG-WFHSGDLAVKHSDGYIEVKDRLKDIIISGGENISTVEVERVLYSHPAVLETAVVARPDNHWGQTPCAFVKLKEGF--SVGDQEIINFCRDNLPHYMAPRTVIFE-DIPKTSTGKIQKFILREKAKALGSLL------
>NIATv7_g05963.t1
IEGLIKCAA-NHVPLTPLSFLERAANVFRDRTSVIYG-SKLKYTWEETHVRCVKLASALV-QLGISRGDVVATLAPNVPAMQELHFAVPMAGAVLCTLNTRHDSAMISTLLMHSEAKVIFVDQQLLKIAQGA-LDLI-ADSKLKPPLLVVIPES-D-----DPLPFDNSST--HEYESLLKSGENHFAIRWPITEFDPISVNYTSGTTSRPKGVVYSHRGAYLNTIATFLLHEMSSFPTYLWTVPTFHCNGW-CLVWGLAALGGTNVCLRNVSPKDIFENISLHKVTHMGGAPTVLNKIVNSPPCDRQPLPHKVKIMTGGSPPPPQIISKMEELGFGVHHLYGLTETYGPGTYCMWKPEWDSLPPDEKFVLKARQGVHHLCLEEVDVRDSMTMEKVPADGKTIGEIMFRGNTVMSGYLKDTKATEEAFRGG-WFHSGDLGVKHRDGYIEVKDRLKDIIISGGENISTVEVERVLYSHPAVLEAAVVARPDNHWGQTPCAFVKLKEGF--SVGDQEIINFCRDNLPHYMAPRTVIFE-DIPKTSTGKIQKFILREKAKALGSLF------
>Sly_XP_004234517.1
MEGFAKCSA-NFEPLTPLSFLERAANVFRDTTSVIYGE-KLKYNWEQTHNRCVKLASALV-HLGISHGDVVATLAPNVPAMQELHFAVPMAGAVLCTLNTRHDSAMLSVLLMHSEAKVIFVDQKLLEIARGA-LAQL-ADKKQNLPLLVVICQT-D-----ESPAVENLNPRDHDYETLLGSGDSNFAIRWPRTEFDPISINYTSGTTSRPKGVVYSHRGAYLNTIATFLLHEMSSFPVYLWTVPMFHCNGW-CMIWGLAALGGTNVCLRNVSPKDIFENISLHKVTDMGGAPTVLNKIVNSPPCDLKPLPHKVKIMTGGSPPPPRVIAKMEELGFKVNHLYGLTETYGPGTSCLWKPEWDSLPPDEKFVLKARQGVQHLCLKEVDIRDSTTMEKVPADGKTIGEIMFRGNTVMSGYLNDTKATEEAFKGG-WFHSGDLAVKHPDGYIEVKDRLKDIIISGGENISTVEVERVLYSHPAVVEAAVVARPDNHWGQTPCAFVKLKEGF--SVDDQEIINFCRDNLPHYMAPRTVIFE-DIPKTSTGKIQKFILRERANALGSIF------
>Peinf101Scf00562g10002.1
MEGLFKCHA-NYVPLTPISFLERAANVFSERTSVIYG-SSVKYTWGETYARCVRLADALVHQLEISRGDVVATLAPNVPAMQELHFAVPMAGAVLCTLNTRLDSAMISALLMHSEAKVMFVDQQFLQLAQEA-ISLL-VNKKSKPPTLVVISEKFN-----N---IENHNS--YEYESLLKSGHNDFAIRWPVSEFDPISINYTSGTTSRPKGVIYSHRGAYLNSIATFLLHEMNSFPIYLWTVPTFHCNGW-CLIWGLAALGGTNVCLRNVSPNEIFESISLYNVTHMSGAPTVLNMILNSPSCSRKPLPHKVKIMTGGSPPPPQILSSMEEMGFGVNHLYGLTETYG--------PEWDSLPPAERFTLKARQGVQHLCSEEVDVRDSVTMEKVPPDGTTMGEVMFRGNTVMTGYFKDAKATEEAFRGG-WFHSGDLAVKHPDGYIEVKDRLKDIVISGGENISTVEVERVLYSYPAVFEAAVVARPDNHWGQTPCAFVKLKQGF--DVSDQEIINFCRENLPHYMAPRTVIFQ-DLPKTSTGKALSFPLNESSAQFGSKV------
>Peaxi162Scf00580g00413.1
MEGLFKCHA-NYVPLTPISFLERAANVFSERTSVIYG-SSVKYTWGETYARCVRLADALVHQLEISRGDVVATLAPNVPAMQELHFAVPMAGAVLCTLNTRLDSAMISVLLMHSEAKVMFVDQQFLQLAQEA-VSLL-VNKKSKPPTLVVISEKFN-----N---IENHNS--YEYESLLKSGHNDFAIRWPVSEFDPISINYTSGTTSRPKGVIYSHRGAYLNSIATFLLHEMNSFPIYLWTVPTFHCNGW-CLIWGLAALGGTNVCLRSVSPNEIFESISLYNVTHMGVAPTVLNMILNSPSCSRKPLPHKVKIMTGGSPPPPQILSRMEEMGFGVNHLYGLTETYGPGTYCLWKPEWDSLPPAERFTLKARQGVQHLCSEEVDVRDPVTMEKVAPDATTMGEVMFRGNTVMSGYLKDAKATEEAFRGG-WFHSGDLAVKHPDGYIEVKDRLKDIVISGGENISTVEVERVLYSYPAVFEAAVVARPDNHWGQTPCAFVKLKQGF--DVSDQEIINFCRENLPHYMAPRTVIFQ-DLPKTSTGKVQKFILREKAKALGSIF------
>Capana02g000381
WASIKSCEA-NYVPLTPISFLERAAKVFSERTSVIYGPSSVLYTWEQTHARCLKLASALVNHLGISRGDVVATLAPNVPAIQELHFAVPMAGAVLCTLNTRLDSAMISTLLMHSEAKIIFVDQQFLQLAQEA-LSLL-ANKKTRQPHVVIIPEKSN-----NNSP----NT--CEYESLLESGDKGFAIRWPITELDPISINYTSGTTSRPKGVVYSHRGAYLNSIATFLLHEMSTLPIYLWTVPTFHCNGW-CLIWGLAAVGGTNVCLRSVSSKEIFESISLYKVTHMGGAPTVLNMIANTLLCDRKPLPHKVKIMTGGSPPPPQIISRMEELGFGVNHLYGLTETYAAGTYCLWKPEWDSLPSDERYILKSKQGVQHLCVEEVDVRDSITMKKVPADGVTMGEVMFRGNTVMSGYLKDIKATDEAFRGG-WFHSGDLAVKHPDGYIEVKDRLKDIIISGGENISTVEVETVLYSHPAVFEAAVVARPDNHWGETPCAFMKLKEGF--HVSSQEIINFCKDNLPHYKAPRTVIFQ-DLPKTSTGKIQKFILREKAKALSSLF------
>Capang04g002118
MDGLVKCSA-NFEPLTPLSFLERAANVFRDRTSVVYGE-KLKYNWEETHNRCVKLASSLV-HLGISHGDVVATLAPNVPAMQELHFAVPMAGAILCTLNTRHDSAMLLILLMHSEAKVIFVDQQLLEVARGA-LALL-VEKKQKPPLLVVIHQSDD-----DSSAIDNVNVRDHEYESLVRSGESDFSIRWPRTEFDPISINYTSGTTSRPKGVVYNHRGAYLNTIATFLLHEMSMFPVYLWTVPMFHCNGW-CMAWGLAALGGTNVCLRNVSPKDIFENILLHKVTHMGGAPAVLNKIVNSPPCDLKPLAHKVSIMTGGSPPPPQVISKMEKLGFSVNHLYGLTETYGPGTYCLWKPDWDSLPPDKKFILKARQGVQHLCLKEVDIRDSTTMEKVPADGKTIGEIMFRGNTVMSGYLKDTKATEEAFKGG-WFHSGDLAVKHPDGYIEVKDRLKDIIISGGENISTVEVERVLYSHPGVLEAAVVARPDNHWGQTPCAFVKLKEGF--SVGDQEIINFCRDNLPHYMAPRTVIFD-DIPKTSTGKIQKFILREKANALGSL-------
>PGSC0003DMP400015231
-----------------------------------------------------------------------------------------MAGAVLCSLNTRLDSAMLSTLLMHSEAKIIFVDQQLLQLAQEA-LSII-SSKNTKPPLVVIISEKSN-----NSIT----NT--WDYESLLESGDRDFAIRWPITEFDPISINYTSGTTSRPKGVVFNHRGAYLNSIATFLAHEMSTLPIYLWTVPTFHCNGW-CMIWGLAAVGGTNVCLRSVSPKEIFESISLYKVTHMGGAPTVLNMIVNTPSCDRKPLPHKVKIMTGGSPPPPQMLSRMEELGFGVIHFYGLTETHGAGTYCLWKPEWDSLPSDERLILKARQGVQHLCVEEVDVRDSITMKKVPADGVTMGEVMFRGNTVMSGYLKDQKATDEAFRGG-WFHSGDLAVKHPDGYIEVKDRSKDIIISGGENISTIEVETVLYSHPAVLEAAVVARPDNHWGQTPCAFVKLKEGY--DVSSQEIINFSRDNLPHYMAPRTVIFQ-DLPKTSTGKIQKSILREKAEALGSLF------
>Capana02g002469
-----------------------------------------------------------------------------------------MAGAVICTLNSRLDSAMISVLLRHSEAKIIFVDQKLLQVAQGA-LDIL-AKEKAKPPLLVLISDS-D-----SSPTIVNSVT--HVYESLLESGSSEFSARWPTSEFDPISINYTSGTTSRPKGVVYNHRGAYLNTIATFMLHEMSSWPVYLWTVPTFHCNGW-CLTWGLAALGGTSICLRQVSPRAIFEYIAGHKVTHMSAAPIVMNMIVNSPVSDRKPLPHKVNIMTGGSPPPPQILSKMEELGFRVHHLYGLTETYGPGTYCLWKPEWDSLPPHEKYKLKARQGVQHLCSEGVDVMDPLTLEKVPQDGKTMGEIMFRGNTVMSGYLKDVQATEEAFKGG-WFHSGDLAVKHPDGYIEVKDRLKDIIISGGENISTVEVERVLYSHPAVLETAVVARPDNHWGQTPCAYVKLKDDS-NNVSDQEIINFCRDNLPHYMAPRTVIFQ-DIPKTSTGKIQKFILREKARALGSLC------
>Capana04g002401
MDGLVKCSA-NFEPLTPLSFLERAANVFRDRTSVVYGE-KLKYNWEETHNRCVKLASSLV-HLGISHGDVVATLAPNVPAMQELHFAVPMAGAILCTLNTRHDSAMLSILLMHSEAKVIFVDQQLLEVARGA-LALL-IEKKQKPPLLVVIHQSDD-----DSSAIDNVNVRDHEYESLVRSGESDFSIRWPRTEFDPISINYTSGTTSRPKGVVYNHRGAYLNTIATFLLHEMSMFPVYLWTVPMFHCNGW-CMAWGLAALGGTNVCLRNVSPKDIFENILLHKVTHMGGAPAVLNKIVNSPPCDLKPLAHKVSIMTGGSPPPPQVISKMEKLGFSVNHLYGLTETYGPGTYCLWKPDWDSLPPDKKFILKARQGVQHLCLKEVDIRDSTTMEKVPADGKTIGEIMFRGNTVMSGYLKDTKATEEAFKGG-WFHSGDLAVKHPDGYIEVKDRLKDIIISGGENISTVEVERVLYSHPGVLEAAVVARPDNHWGQTPCAFVKLKEGF--SVGDQEIINFCRDNLPHYMAPRTVIFD-DIPKTSTGKIQKFILREKANALGSLF------
>Capana02g002467
MEGLLKCSA-NYAPLTPISFLERAANVFKGTTSIIDGP-SVKYTWEETHARCIKLASALS-ELGISRGDVVATLARNVYAMQELHFAVPMAGAVICTLNTRHDSAMLSVLLSHSEAKVIFVDQQLLQVAQGA-IDIL-VNERVIPPLLVLISDFDS-----SSPTIVNSIT--HEYEGLLESGSSEFSVRRPTSEFDPISVNYTSGTTSRPKGVVYNHRGAYLNTIATFMLHVMSSWPVYLWTVPTFHCNGW-CLTWGLAALGGTSICLRQVSPKAIFENIAEHKVTHLSGAPTVMNMIVNSPVSDRKPLPHKVNIMTGGSPPPPQILSKMEELGFRVHHLYGLTETYGPGTYCLWKPEWDSLPPNEKYKLKARQGVQHLCSEGVDVMDPLTLEKVPEDGKTIGEIMFRGNTVMSGYLKDVQATEAAFKGG-WFHSGDLAVKHPDGYIEVKDRLKDIIISGGENISTVEVERVLYSHPAVLETAVVARPDNLWGQTPCAFVKLKDGS-NNVSDQEIINFCRDNLPHYMAPRTVIFQ-DLPKTSTGKIQKFILREKARSLGSLC------
>PGSC0003DMP400032552
MEGFVKCSA-NFEPLTPLSFLERAANVFRDRTSVIYGE-NLKYNWEQTHNRCVKLASALV-HLGISHGDVVATLAPNVPAMQELHFAVPMAGAVLCTLNTRHDSAMLSILLMHSEAKVIFVDQKLLEIAQGA-LALL-ADKKQNLPLLVVICQT-D-----ESPAVENLNPRDHYYESLLGSGDSNFAIRWPRTEFDPISINYTSGTTSQPKGVVYSHRGAYLNTIATFLLHEMSLFPVYLWTVPMFHCNGW-CMVWGLAALGGTNVCHRNVSPKGIFENISLHKVTHMAGAPTVLNKIVNSPPCDLKPLPHKVKIMTGGSPPPPQVIAKMEELGFGVNHLYGLTETYGPGTYCLWKPEWDSLPPDEKFILKARQGVQHLCLKEVDIRDSTTMEKVPADGKTIGEIMFRGNTVMSGYLNDTKATEEAFKGG-WFHSGDLAVKHPDGYIEVKDRLKDIIISGGENISTVEVERVLYSHPAVVEAAVVARPDNHWGQTPCAFVKLKEGL--SVDDQEIINFCRDNLPHYMAPRTVIFE-DIPKTSTGKIQKFILREKANALGSLF------
>Sopen03g006040.1
MEGFVKCSA-NFEPLTPLSFLERAANVFRDTTSVIYGE-KLKYNWEQTHNRCVKLASALV-HLGISHGDVVATLAPNVPAMQELHFAVPMAGAVLCTLNTRHDSAMLSVLLMHSEAKVIFVDQKLLEIAQGA-LALL-ADKKQNLPLLVVICQT-D-----ESPSVENLNPRDHDYESLLGSGDSNFAIRWPRTEFDPISINYTSGTTSRPKGVVYSHRGAYLNTIASFLLHEMSLFPVYLWTVPMFHCNGW-CMIWGLAALGGTNVCLRNVSPKDIFENISLHKVTDMGGAPTVLNKIVNSPPCDLKPLPHKVKIMTGGSPPPPQVIAKMEELGFKVNHLYGLTETYGPGTSCLWKPEWDSLPPDEKFVLKARQGVQHLCLKEVDIRDSTTMEKVPADGKTIGEIMFRGNTVMSGYLNDTKATEEAFKGG-WFHSGDLAVKHPDGYIEVKDRLKDIIISGGENISTVEVERVLYSHPAVVEAAVVARPDNHWGQTPCAFVKLKEGL--SVDDQEIINFCRDNLPHYMAPRTVIFE-DIPKTSTGKIQKFILREKANALGSIF------
