# Supplementary material for: Evolution of a plant gene cluster in Solanaceae and emergence of metabolic diversity
Source: eLife. 2020 Jul 2;9:e56717. doi: 10.7554/eLife.56717 (PMC7386920; doi:10.7554/eLife.56717)
Supplement: Supplementary file 5. [file elife-56717-supp5.zip › SupplementaryFile5/Figure 6ΓÇôfigure supplement6_ACS.fas]

>Sly_XP_004243626.1
LEGVVTSS-ANYVPLTPISFLERAADVFGDRTSVVFG-SSVKYTWEETHSRCLKLASALV-QLGISRGDVVAALAPNVPAMQELHFAVPMAEAVLCTLNTRLDSSMVAHLLKHSEAKIIFVDQQLLQVAQQA-LTLLSKHK-I---ILVLIPEYEN---SS---L--TYDI--HEYEKLLSSGSSNFTIRWPK--SEFDPISINYTSGTTSSPKGVVYNHRGAYLNSISTFLCHGMAPMPTYLWTLPMFHCNGW-CMNWGVAALGGTNVCLRHVSAKDIFESISVNKVTHMSAAPIVLSMMANASPNDR-KPLPHKVDIRVGGSPPPPQIISKMEQLGFGVSHGYGLTETYSAATSCLWKPEWDSLPLEERAALKSRQGVQVLCMEKVDVRDPETMENVPADGKSIGEIVCRGNTVMSGYLKDVKATEEAFK-GG-WFHTGDVAVKHPDGYIEIKDRLKDIIISGGENISTLEVEGVLHSHPAVVEAAVVARPDDHWGQTPCAFVKLKEGSEE----ITSDEIIKYCRDHLPHYMAPRTVLF-EDLPRTSTGKVQKIILREKAKALGSLF
>Sopen07g023220.1
LEGVVTSS-ANYVPLTPISFLERAANVFGDKTSVVFG-SSVKYTWEETHSRCLKLASALV-QLGISKGDVVAALAPNVPAMQELHFAVPMAEAVLCTLNTRLDSSMVAHLLKHSETKLIFVDQQLLQVAQQA-LSLLSKDK-IKTPILVLIPESEN---SS---L--TYDI--HEYENLLSSGSSNFTIRWPK--SEFDPISINYTSGTTSSPKGVVYNHRGAYLSSISTFLCHGMGPMSTYLWTLPMFHCNGW-CLPWGMAAFGGTNVCLRHVSAKDIFESISINKVTHMSAAPIVLSMMANASPNDR-KQLPHKVDILIGGSPPPPQIISKMEQLGFGVSHGYGLTETYSAATSCLWKPEWDSLALEERAALKSRQGVQVLCIERVDVRDPETMENVPADGKSIGEIVCRGNTVMSGYLKDVKATEEAFK-GG-WFHTGDVAVKHPDGYIEIKDRLKDIIISGGENISTIEVEGVLHSHPAVVEAAVVARPDDHWGQTPCAFVKLKEGSEE----ITSDEIIKYCRDHLPHYMTPRTVLF-EDLPRTSTGKVQKFMLREKAKALGSLF
>Sly_XP_004243628.1
LEGVVTSP-ANYVPLTPISYLERAADVFGDRTSVVFG-SSVKYTWEETHSRCLKLASALI-QLGISRGDVVATLAPNVPAMQELHFAVPMAGAVLCTLNTRLDSSMVAYLLKHSETKMIFVDQQFLQIAQQA-LSLLSKDKTIKPPILILIPESND---SSPP----VSNI--HEYENLLSSGSSNFTIRWPK--SEIDPISINYTSGTTSSPKGVVYNHRGAYLNSISAFLCHGMALMPTYLWTLPMFHCNGW-CMNWGVAALGGTNVCLRHVSAKDIFESISVNKVTHMSAAPIVLSMMANASPNDR-KPLLHKVEIMTGGSPPPPQILSKMEQLGFGVSHGYGLTETYSGATTCLWKPEWDSLPLEERAALKSRQGVKVLCIERVDVRDPETMENVPADGKSIGEIVCRGNTVMSGYLKDVKATEEAFK-GG-WFHTGDVAVKHPDGHIEIKDRLKDIIISGGENISTLEVEGVLHSHPAVVEAAVVARPDDHWGQTPCAFVKLKEGSEE----ITSDEIIKYCRDHLPHYMVPRAVVF-QDLPTTSTGKVQKFILREKAKALASLF
>Sopen07g023200.1
LEGVVTSA-ANYVPLTPISFLERAADVFGDRTSVVFG-SSVKYTWEVSHSRCLKLASALI-QLGISRGDVVATLAPNVPAMQELHFAVPMAGAVLCTLNTRLDSSMVADLLKHSETKMIFVDQQFLQIAQQA-LSLLSKDKTIKPPILILIPKSNN---SSPP----ASNI--HEYENLLSSGSSNFTIRWPK--SEFDPISINYTSGTTSSPKGVVYNHRGAYLNSISAFLCHGMAPMPTYLWTLPMFHCNGW-CMNWGMAAIGGTNVCLRHVSAKDIFESISINKVTHMSAAPIVLSMMANASPNDR-KPLPHKVEIMTGGSPPPPQILSKMEQLGFGVSHGYGLTETYSGATTCLWKPEWDSLPLEERAVLKSRQGVQVLCIEKVDVRDPETMENVPADGKSIGEIVCRGNTVMSGYLKDVKATEEAFK-GG-WFHTGDVAVKHPDGYIEIKDRLKDIIISGGENISTLEVEGVLHSHPAVVEAAVVARPDDHWGQTPCAFVKLKEGYEE----ITSDEIIKYCRDHLPHYMVPRAVVF-QDLPRTSTGKVQKFILREKAKALASLF
>PGSC0003DMP400058544
LEGLVTSP-ANYVPLTPLSFLERAADVFRDRTSVVFG-SSVKYTWEETHSRCLKLASALV-QLGISRGDVVATLAPNVPAMQELHFAVPMAGAVLCTLNTRLDSSMVADLLKHSETKIIFVDQQLLQIVQQALLNLVSKDKTIKPPILILIPESNN---SSPPVLDVVSNI--HEYENLLTSGSSNFTIRWPK--TEMDPISVNYTSGTTSSPKGVVYNHRGSYLNTIATFLCHGMGPMPTYLWTVPMFHCNGW-CMIWGMAALGGTNVCLRHVSAK--------------IYLKVFL--------STR-KPLPHKVDIMTGGSPPPPQILSKIEELGFGVNHGYGLTETYSAATSCLWKPEWDSLPLEERATLKSRQGVQSLCIEKVDVIDPDTMENVPADGKSIGEIVCRGNTVMSGYLKDVKATKEAFK-GG-WFHTGDVAVKHPDGYIEIKDRLKDIIISGGENISTLEVEGVLHSHPAVVEAAVVARPDDHWGQTPCAFVKLKEGYEQ----ITSDEIIKYCRDHLPHYMTPRAVVF-EDLPKTSTGKVQKFILREKAKALGSLF
>Sly_XP_004243627.2
LEGVVTNS-ANYVPLTPISFLERAADVYRDRTSVVFG-SSVKYTWEETHSRCLKLASALV-QLGISRGDVVAALAPNVPAMQELHFAVPMAEAVLCTLNTRLDSSMVANLLKHSEAKIIFVDQQLLQVAQQA-LTLLSKDK-IKTPILVLIPEYEN---SSS-----TYDI--HTYENLLSSGSSNFTIRWPK--SEFDPISINYTSGTMSSPKGVVYNHRGAYLNAIATFLSHGMGSMPTYLWTVPMFHCNGW-CMVWGMAALGGTNVCLRNVSAKDIFQNISLYKVNHMSAAPTVLNMMANCPPNDR-KPLPHKVEIFTGGSPAPPQILSKIEELGFGVTHAYGLTETYSAATSCLWKPEWDSLPLEERAALKSRQGVQVLCVEKVEVRDPETMEKVPADGKSIGEIVCRGNTVMSGYLKDAKATEEAFK-GG-WFHSGDLAVKHPDGYIEIKDRLKDIIISGGENISTLEVERVLYSHPAVIEAAVVARPDDRWGQTPCAFITLKEGFDE----ITEEQIINFCRDHLPRYMAPRTVLF-EDLPKTSTGKVQKFILREKAKALGSLF
>Sopen07g023210.1
LEGVVTNS-ANYVPLTPISFLERAADVYRDRTSVVFG-SSVKYTWEETHSRCLKLASALV-QLGISRGDVVATLAPNVPAMQELHFAVPMAEAVLCTLNTRLDSSMVANLLKHSEAKIIFVDQQLLQVAQQA-LTLLSKDN-IKTPILVLIPEYEN---SSS-----TYDI--HTYENLLSSGSSNFTIRWPK--SEFDPISINYTSGTMSSPKGVVYNHRGAYLNTIATFLCHGMGSMPTYLWTVPMFHCNGW-CMVWGMAALGGTNVCLRNVSAKDIFQSISLYKVNHMSAAPTVLNMMANCPPNDR-KPLPHKVEIFTGGSPAPPQILSKIEELGFGVTHGYGLTETYSAATSCLWKPEWDSLPLEERAALKSRQGVQVLCVEKVEVRDPETMEKVPADGKSIGEIVCRGNTVMSGYLKDAKATEEAFK-GG-WFHSGDLAVKHPDGYIEIKDRLKDIIISGGENISTLEVERVLYSHPAVVEAAVVARPDDRWGQTPCAFITLKEGFDE----ITEEQIINFCKDHLPRYMAPRTVLF-EDLPKTSTGKWAKFTIRSDAKTIGEIV
>PGSC0003DMP400027890
LEGVVTNS-ANYVPLTPISFLERAADVYRHKTSVVFG-SCVKYTWEETHSRCLKLASALV-QLGISRGDVVAALAPNVPAMQELHFAVPMAEAVLCTLNTRLDSSMVAHLLKHSEAKIIFVDQQLLQVAQQA-LSLLSKDK-IKPPILVLIPEYEN---SSP-----TNDI--HEYENLLSSGSSNFTIRLPK--SEFDPISINYTSGTVSSPKGVVYNHRGAYLNSISTFLCHGMGPMPSYLWTLPMFHCNGW-CMIWGMAALGGTNVCLRNVSAKNIFESISLNKVTHMSAAPIILSMMANSSPNDR-KPLPHKVEIMTGGSPPPPQILSKMEQLGFGVSHGYGLTETYSAATICFWKPEWDSLPLEERAALKSRQGVQHLCIEKVDVRDPETMEKVPADGKSIGEIVCRGNTVMSGYLKDAKATEEAFR-GG-WFHSGDLAVKHPDGYIEIKDRLKDIIISGGENISTLEVERVLYSHPAVVEAAVVARPDDQWGQTPCAFITLKEGFDE----ITEQEIINFCRDHLPRYMAPRTVLF-EDLPKTSTGKVQKFILREKAKALGSLF
>Sme2.5_08199.1_g00002.1_SMEL_007g285230.1
LEGVVTCS-ANYVPLTPLSFLERAANVFRNRTSVVFG-SSVKYTWEETHSRCLKLASALV-QLGISKGDVVATLAPNVPAMQELHFAVPMAEAVICTLNTRLDSSMVAHLLKHSEAKIIFVDQQLLQIAQGA-INLLSKDKTIKPPILVLIPEYEN---STP-----KYDI--HTYENLLASGSGDFTIRWPK--SEFDPISVNYTSGTMSSPKGVVYSHRGAYLNTIATFLCHGMGSTPTYLWTVPMFHCNGW-CMIWGMAAFGGTNVCLRHVSAKDIFESISRNKVTHMSAAPIVLNMMANSPPNDR-KPLPHKVEILTGGSPPPPQILSKMEELGFGVTHAYGLTETYSAAMSCLWNPEWDSLPLGEQAALKSRQGVQHLCIEGVDVRDPETMEKVPADGKTIGEIVCRGNTVMSGYLKDVEATKDAFK-GG-WFHTGDLAVKHPDGYIEIKDRLKDIIISGGENISTLEVERVLYSHPAVVETAVVARPDDQWGQTPCAFIKLKEGFHE----ITPQEIINFCRDHLPHYMAPRTVLF-EDLPKTSTGKVQKFILREKAKALGSLF
>Capang00g003510
-EGIVTSS-VNYVPLTPISFLERATNVFYDRTSVVFG-SSVKYTWEETHSRCLKLASALV-QLGISRGDVVAILAPNVPAMQELHFAVPMAEAVLCTLNTRLDSSMIADLLKHSEAKIIFVDQKLFQIVQGA-LNLLSKDKTIKRPILVLIPESEN---SSPPI---NEDI--YEYETLLASGSSNFTIRWPK--AELDPISINYTSGTTSSPKGVVYSHRGAYLNAIAIFLGHGMGPMSTYLWTLPMFHCNGW-CLIWGMAALGGTNICLRHVTAKHIFESISLHNVTHMSAVPTVLNMIANSPPNER-NPLPHKVEIMTGGSPPPTQILSKMEQLGFGVSHGYGLTETYSAATSCLWKPEWDSLPLEERATIKARQGVQHLCVEKVDVRDPETMEKVPADGKTIGEIVCRGNTVMSGYLKDAKATEEAFK-GG-WFHTGDLAVKYPNGYIEIKDRLKDIMVSGGENISTLNVESVLYSHPAVIEAAVVARPDDHWGQTPCAFVKLKEGFEE----ITSHEIIKFCRDHLPHYMAPRTVLF-EDLPKTSTGKVQKFILREKAKALGSLF
>Capana07g001050
MEGIVTSS-VNYVPLTPISFLERATNVFYDRTSVVFG-SSVRYTWEETHSRCLKLASALV-QLGISRGDVVAILAPNVPAMQELHFAVPMAEAVLCTLNTRLDSSMIADLLKHSEAKIIFVDQKLFQIVQGA-LNLLSKDKTIKRPILVLIPESEN---SSPPINE-TYDI--YEYETLLASGSSNFTIRWPK--AELDPISINYTSGTTSSPKGVVYSHRGAYLNAIAIFLGHGMGPMSTYLWTLPMFHCNGW-CLIWGMAALGGTNICLRHVTAKHIFESISLHNVTHMSAVPTVLNMIANSPPNER-NPLPHKVEIMTGGSPPPTQILSKMEQLGFGVSHGYGLTETYSAATSCLWKPEWDSLPLEERATIKARQGVQHLCVEKVDVRDPETMEKVPADGKTIGEIVCRGNTVMSGYLKDAKATEEAFK-GG-WFHTGDLAVKYPNGYIEIKDRLKDIIVSGGENISTLNVESVLYSHPAVIEAAVVARPDDHWGQTPCAFVKLKEGFEE----ITSHEIIKFCRDHLPHYMAPRTVLF-EDLPKTSTGKVQKFILREKAKALGSLF
>Sme2.5_06369.1_g00002.1_SMEL_007g285240.1
LEGLVTSP-ANYVPLTPISFLERAANVFRDRTSIVFG-SSVKYTWEETHSRCVKLASALV-HLGISRGDVVAALAPNVPAMQELHFAVPMAGAILCTLNTRLDSSMAADLLKHSEAKIVFVDQKLLQIAQGA-LSLLSKDKKIKLPILVLITESEN--------L--ASNI--HEYENLLTSGSSNFTIRWPK--SEMDPISINYTSGTTSSSKGVVYSHRGAYLNTIVTFWGHGMGVMPTYLWTLPMFHCNGW-CMVWGMAAVGGTNICLRHVNAKNIFESISLYKVTHMDAVPTVLSMIANSPPNDR-KPLPHKVEIVTGGAPPSPQILAKMEELGFGVTHGYGLTETYAAALSCMWKPEWDSLPLEERAALKSRQGVHHFCIEEVDVRDPETMEKVPDDGKTMGEIVCRGNTVMTGYLKDVEATKEAFK-GG-WFHTGDLAVKHPDGYIEIKDRLKDIIISGGENISTLTVERVLYSHPAVVQAAVVARPDNHWGQVPCAFVQLKKGFEE----ITSDEIIKFCRDNLPHYMAPRAVFF-EDLPMTSTGKIQKFILREKAKALPSLF
>PGSC0003DMP400027889
LEGVVTSP-PNYVPLTPISFLERAANVFSHRTSVVFG-SCVKYTWEETYSRCLKLASALV-HLGISRGDV------------ELHFAVPMAGAVLCTLNTRHDSSTIAGLLRHSEAKIIFVDHQLLQIAQGA-LGLLSKDKTIIPPILVLIPQSKN---SSHPLLE-TSYI--HEYENLLASGSNNFTIRWPK--TEMDPISVNYTSGTTSSSKGVVYNHRGAYLNAIAIFLVCGMGPMPTYLWTVPMFHCNGW-CLIWGMAALGGTNVCLRNVSAKNIFESISLNKVTHMGAVPTVLNMIANSPLNDR-KPLTHKVEILTGGSSPPPHVLSKMEELGFRVTHGYGITEAYGVATYSLWKPEWDSLPLDERAVLKSRQGVQHLCIEKVDVRDPETMENVPADGKSIGEIVLRGNTVMSGYLKDAKATEEAFR-GG-WFHSGDLAVKHPDGYIEIKDRLKDIIISGGENISTLEVERVLYSHPGVVEAAVVARPDDQWGQTPCAFIKLKEGFDE----ISAQEIIKFCRDHLPHYMAPMTVLF-EDLPKTSIGKVKKFILREKAKALGSIH
>Niben101Scf13411g02001.1
-------S-ANYVPLTPVSFLERAADVFRDTTSVVFG-SSVKYTWENTHSRCLKLASALV-QLGISRGDVVASLAPNIPAMQELHFAVPMAGAVICTLNTRLDSSKIANLLKHSEAKIIFVDQHLLQIAQQA-ISLLSKDKTIKPPILVLIPESEN---SSPPIAETSSSNKFHEYENLLASGSSNFTIKWPK--TEFDPISINYTSGTTSQSKGVVYNHRGAYLNTISTFLTYGMGSMPTYLWTSPMFHCNGW-CLTWGMAAIGGTNVCLRHISAKNIFESISLYKVTHMGAVPTVLNMIVNSIPSDR-KPLPHKVEILTGGSPPPPQIFSKIEELGFGVTHGYGLTETYGIATSCLWKPEWDSLPPEERFTLKARQGVGHLCMENVEVRDPETMEKVPPNGKTIGEVMLRGNTVMSEYLKDVKATKEAFK-GG-WFHSGDLAVKHQDGYIEIKDRLKDIIISGGENINSLEVERVLYKHPAVVEAAVVARPDDHWGQTPCAFVKLKEGFEEK---ISSQEIIKFCRNHLPHYMEPRTVIF-EDIPKTSTGKVQKFILREKAKALGSLN
>NIATv7_g15235.t1
KSKLPDIYIPNHLPLHSYCF-ENISE-FSTRPCLING-ANDQYTYADVELISRKVAAGFN-KLGIKQKDTIMILLPNSPEFVFTFLGASYLGAISTMANPLFTQVEVVKQAKASNPKLIVTQECNLDKVK---------SYAFEHDVKVICIDSSS--------------ERCLHFSDLILNPGFASSIEHDL--SEVDILALPFSSGTTGLPKGVMLTHKGL-VTSVAQQVDGENPSEDVILCVLPLFHIYSLDSVLLCGLRVGAAILIMQKFDIVPFLELIQKYKVTIAPFVPPIVLAIAKSAMVDN-YDLSS-VRIVMCGAAPLGKDLEDAVRTKFKLGQGYGMTEAGSVLAMCL-------AFAKEPFEIKSGACGTVIRNAEMKIMDLNTGSSLPRN--KSGEICIRGDQIMKGYLNDPEATAQTID-KEGWLHSGDIGYIDDDDELFIVDRLKELIKYKGFQVAPAELEALLLNLPYISDAAVVPMKDEQAGEVPVAFVVKSSGC--T---ITEDEIKDFISKQVIFYKRIKRVFFVDAVPKSPSGKILRKDLRASLAD-G-LP
>Peinf101Scf00861g00004.1
MDKLPKRG-ANYVPLTPLTFLSRASNSYATRTSIIYA--GVRFTWRETYERCCRLASSIR-SLNIVKNDVVSVLAPNVPAMLEMHFAVPMAGAVLNTINTRLDSRNIANILKHSEAKILFVDYEYIDMAKKA-LEILMSDFGMPIPLIVVIDDLDS----PT-----GIRLGELEYEQLVYQGNTTYVPENIN--DEWDPITLNYTSGTTSEPKGAVYSHRGAFLSTLSLILGWKMGTEPVYLWSLPMFHCNGW-TFTWGIAARGGTNVCIRNTTAQEIYSSIALHNVTHMCAAPIVLNIILEAKPHEK-CQLTTPVQILVGGAPPTAPLLEKIERLGFHAVHAYGLTEATGPALVCEWQAKWNQLPWEDQAKLKARQGLGILTLADVDVKNFQTMESVPRDGKTTGEICLRGSSIMKGYLKNDKANSEVFK-DG-WFFTGDMGVIHPDGYLEIKDRCKDVIISGGENISSVEVESAILKHPYVIEAAVVAMPHPRWIESPCAFVILRKNS--S---IKESDIMAHCRKNLPGFMVPKKVKFVEELPKTGTGKVQKNHLRAVAKTFGIME
>NIATv7_g13610.t1
MDMLPKNG-ANFVPLTPLTFLTRASNSYATRTSVIYA--NVRFTWRQTYDRCRRLASSLR-SLNIVKNDVVSVLAPNVPAMLEMHFAVPMAGAVLNTINTRLDPRNVALILKHSEAKVFFVDYEYVDHAKKA-LEILMSDLEMPMPLIVVIDDLDS----PT-----GIRLGELEYEQLVYQGNPEYIPEYID--DEWDPITLSYTSGTTSEPKGVVYSHRGAFLSTLSLILGWEMGTEPVYLWSLPMFHCNGW-TFTWGIAARGGTNICIRNTTAQEIYSNITLHNVTHMCAAPIVLNIILEAKPHEQ-RQITTPIQILVGGAPPPAPLLEKIERLGFHVVHAYGLTEATGPALVCEWQAKWNKLPWEEQAKLKARQGLGILTLADVDVKNFKTMQSVPRDGKTTGEICLRGSSIMKGYLKNDKANSEVFK-NG-WFFTGDMAVIHPDGYLEIKDRCKDVIISGGENISSVEVESAIMKHPSVIEASVVAMPHTRWGESPCAFVILRENS--N---FKEADIIAHCRKNLPGFMVPKKVKFVEELPKTGTGKVQKNILRAVAKTFVITE
>Nto_XP_009604410.1
MDRLPKNG-ANYVPLTPLTFLTRASNSYATRTSVIYA--NVRFTWRQTYERCCRLASSLR-SLNIVKNDVVSVLAPNVPAMLEMHFAVPMAGAVLNTINTRLDPRNVALILKHSEAKVFFVDYEYVDKAKKA-LEILMSDLEMPMPLIAVIDDLES----PT-----GIRLGELEYEQLVYQGNPEFVLENID--DEWDPITLSYTSGTTSEPKGVVYSHRGAFLSTLSLILGWEMGTESVYLWSLPMFHCNGW-TFTWGIAARGGTNVCIRNTTAQEIYSNITLHKVTHMCAAPVVLNIILEAKPHEQ-RQITTPIQILVGGAPPPAPLLEKIERLGFHVVHAYGLTEATGPALVCEWQAKWNKLPWEEKAKLKARQGLGILTLADVDVKNFKTMQSVPRDGKTTGEICLRGSSIMKGYLKNDKANSEVFK-NG-WFFTGDMGVIHSDGYLEIKDRCKDVIISGGENISSVEVESAILKHPSVIEASVAAMPHPRWGETPCAFVILRENS--N---FKEAEIIAHCRKNLPGFMVPKKVKFVEELPKTGTGKVQKNILRAVAKTFVITE
>Peaxi162Scf00918g00017.1
TNRKGKGS-ANSCPFSPLDFLERAAVVYGNCLSIVYN--ETTYTWSETHTRCLKLASSIA-SLGIKKGDVVSVLAPNIPAMYELQFAVPMSGAILNNINFRLDARTLSVLLQHSEAKLVFVDYQASSLVLEA-FSLF--PPNLQHPKLVLIDDDQK-KDSSS-I---LNDRFHNSYENMIKVGDPSFSRITPD--SEWEPMTLNYTSGTTNSPKGVLHSHRSTFSMTVINLIDWCVPKQPVYLWTLPIFHINGW-SFCWGMAAVGGTNICLRQIDADSIYEAIHDHKVTHFCGAPTVLNMLSTYPKK---KPLDSPVHILTAGAPLPAAVLDRTEALGFVVSHGYGLTETGGPIVACAWKQEWNLLPPSERAQLKSRQGVMMAGFTEADVVDPETGISAERNGMTTGEIVLRGASVMLGYLKDLEGTSKCMK-NG-WFYTGDVGVMHSDGYLEVKDRSKDVIICGGENISSVEVESILYKHPSVNEAAVVARPDKFWGETPCAFVSLKTGAELK---SVEKELREFCKENLPLYMVPRRVVIEEELPKTATGKIQKYLLREKAKSL----
>Peinf101Scf00774g05003.1
MDELKPRP-PNSSPLTPLTFLERAATIYGDCPSIIYN--NTTYTWSQTHIRCLKVASSIV-SLGIQRNHVVSVIAPNVPAMYELHFAAPMAGTILNTINLRLDARTISILLRHSESKLVFVDVQSRSLVLEA-LSLF--PPKTNRPLLVLIEDDE----FQI-Q---ETSEFVSTYEKLVEKGDKGFNWIRPK--SEFDPIVMNYTSGTTSAPKGVVHSHRGIFIVSLDSLLEWSVPKQPVYLWTLPMFHANGW-SYPWGMAAVGGTNVCLRKFDANIIYTSIRKYNVTHICAAPVVLNMMSNSP--ES-KPLNHPVYIMTAGSPPPAAVLFRAESLGFVVTHGYGLTETAGLVISCTWKNHWNKLPATERARLKSRQGVRTTGMTEIDVVDPESGVSVKRDGTTLGEIVLKGGCVMLGYFKDPEGTCKCLK-DNGWFYTGDVAVMHPDGYLEIKDRSKDVIISGGENLSSVEVESVLYTHPAINEAAVVAKPDEFWGETPCAFVSLIKGKE-N---TSEKDIIEFCRAKLPRYMVPKTVVFKEELPKTSTGKIQKFVLREIAKGLGAVV
>NIATv7_g22955.t1
MDQLKPRP-PNSTPLTPLTFLERAATIYADCPSVVYN--NITHTWSLTHTRCLKVASSIA-SLGINRGDVVSVVAPNIPAMYELHFAAPMAGAVLNTINIRLDARTISILLCHSESKLVFVDCQSKSLVLEA-ISFF--PPKSNRPLLVLIEDDE----FPT-P---QTSEFMSTYEKLVEKGDSGFSWVRPK--SEFDPIVMNYTSGTTSAPKGVVHSHRGIFIISLDSLQQWLVPKQPVYLWTLPMFHANGW-SYPWGMAVVGGTNICLRKFDAKIIYDSIKKHNVTHICAAPVVLNMLSNSP--DS-KPLKHSVYIMTAGSPPPAAVLFRTESLGFVVHHGYGLTETGGLVVSCTWKNHWNKLPAEERARLKSRQGVRTIGMTEVDVVDPESGVSVKRDGTTLGEIVLKGGCIMLGYLKDPEGTSKCLK-DDGWFYTGDVAVMHADGYLEIKDRSKDVIISGGENLSSVEVESVLYTHPAINEAAVVARPDEFWGETPCAFVSLNGKE--K---ASEKDIIEFCRAKLPHYMVPKTVIFKQELPKTSTGKIQKFVLRDIAKSMG-KT
>Nto_XP_009620938.1
MDQLKPRP-PNSSPLTPLTFLERAATIYADCPSVVYN--NITHTWSQTHTRCLKVASSIA-SLGINRGDVVSVVAPNVPAMYELHFAAPMAGAVLNTINIRLDARTISILLYHSESKLIFVDCQSKSLVLEA-LSLF--PPKSNRPLLVLIEDDE----FPT-P---QTSEFISTYEKLVEKGDSGFNWVRPK--SEFDPIVMNYTSGTTSAPKGVVHSHRGLFIISLDSLQQWLVPKQPVYLWTLPMFHANGW-SYPWGMAVVGGTNICLRKFDAKIIYDSIEKHNVTHICAAPVVLNMLSNSP--DS-KPLKNPVYIMTAGSPPPASVLFRTESLGFVVHHGYGLTETGGLVISCTWKNQWNKLPAAERARLKSRQGVRTIGMTGVDVVDPESGVSVKRDGTTLGEIVLKGGCVMLGYLKDPEGTLKCMK-DDGWFYTGDVAVMHPDGYLEIKDRSKDVIISGGENLSSVEVESVLYAHPAINEAAVVARPDEFWGETPCAFVSLKGKE--K---ASEKDIIEFCRAKLPHYMVPKTVIFKEELPKTSTGKIQKFVLRDIAKGMG-KR
>Peaxi162Scf00784g00049.1
MDELKPRP-PNSSPLTPLTFLERAATIYGDCPSIIYN--NTTYTWSQTHIRCLKVASSIV-SLGIQRNHVVSVIAPNVPAMYELHFAAPMAGAILNTINLRLDARTISILLCHSESKLVFVDVQSRSLVLET-LSLF--PPKTNRPLLVLIEDDEF--------QIQETSEFVSTYEKLVEKGDKAFNWIRPK--SEFDPIVMNYTSGTTSAPKGVVHSHR-----------EWTVPKQPVYLWTLPMFHANGW-SYPWGMAAVGGTNVCLRKFDANIIYTSIRKYNVTHICAAPVVLNMLSNSP--ES-KPLNHPVYIMTAGSPPPAAVLFRAESLGFVITHGYGLTETAGLVISCTWKNHWNKLPATERARLKSRQGVRTIGMTEIDVVDPESGVSVKRDGTTLGEIVLKGGCVMLGYFKDPEGTSKYLK-DNGWFYTGDVAVMHPDGYLEIKDRSKDVIISGGENLSSVEVESVLYTHPAINEAAVVARPDEFWGETPCAFVSLKGKE--N---TSEKDVIEFCRAKLPRYMVPKTVVFKEELPKTSTGKIQKFVLREIALGMG-KK
>Peaxi162Scf00784g00031.1
MDQLKPNT-VNSCPLTPLTFLERAALGYGESTSIVYN--SITYTWSETFTRCLRLASSIT-SLGITKGQVVSVLAPNIPQTLELQFAVPMAGAVLNNINTRLDAKTISIMLQHSESKLVFVDYMLYPLVLES-ISLF--PSDVQPPILVLIEDENS-SSFSR-I---FNIRECATYEAMVKKGDSNFTWIRPE--NDWDPMTLNYTSGTTSSPKGVVHSHRSLFIITVDSLIDWSVPSQPVYLWTLPVFHSNGW-SYTWGMAAVGGTNICLRKFDANVVFHAITKYNVTHMCGAPVVLTMLANSPYA---NPLKSPVHFRTGGAPPPATVVLRVESLGFIVNHGYGMTEVAGVVVSCTWKPKWNELPANVKAKLKSRQGIRSLGMTEVDVIDPESGVSVKRDGLTMGEIVLRGGCIMLGYLKDQEATSKCMK-NN-WLYTGDVAVIHPDGYLEIKDRSKDIIISGGENVSSVEVESVLYSNTFVNEAAVVARPDDFWGETPCAFVSLKMDVQKK---PKEYEIIDFCRERLPHYMIPKTVIFMDELPKTATGKIQKLSLREIAKGMRSLP
>Peinf101Scf00774g07001.1
MDQLKPNT-VNSCPLTPLTFLERAALGYGESTSIVYN--SITYTWSETFTRCLRLASSIT-SLGITKGQVVSVLSPNIPQTLELQFAVPMAGAVLNNINTRLDAKTISIMLQHCESKLVFVDYMLYPLVLES-ISLF--PSDVQPPILVLIEDENS-SSFSR-I---FNIRECATYEAMVKKGDSNFTWIRPE--NDWDPMTLNYTSGTTSSPKGVVHSHRSLFIITVDSLIDWSVPSQPVYLWTLPVFHSNGW-SYTWGMAAVGGTNICLRKFDANVVFHAITKYNVTHMCGAPVVLTMLANSPYA---NPLKSSVHFRTGGAPPPATVVLRVESLGFIVNHGYGMTEVAGVVVSCTWKPKWNELPANVKAKLKSRQGIRSLGMTEVDVVDPESGVSVKRDGLTMGEIVLRGGCIMLGYLKDQEATSKCMK-NN-WLYTGDVAVIHPDGYLEIKDRSKDIIISGGENVSSVEVESVLYSNTFVNEAAVVARPDDFWGETPCAFVSLKMDVQKK---PKEYEIIDFCRERLPHYMIPKTVIFMDELPKTATGKIQKLSLREIAKGMRSLP
>NIATv7_g12901.t1
MDQLKPSS-VNSCPLTPLTFLERAAIAYGESTSIVYN--STTYTWSETFARCLRVASSIS-SLGIKKGQVVSVLAPNIPQTLELQFAVPMAGAVLNNINTRLDAKTTSVLLQHSESKLLFVDYQLYSLALDS-ISLF--PSNVNPPILVLIEDENS-VSFSR-----ILNFHECTYESMVVKGDSNFIWVRPE--NDWDPMTLNYTSGTTSSPKGVVHSHRSLFIITVDSLIDWYVPSQPVYLWTLPMFHSNGW-SYTWGMAVVGGTNICLRKFDANVVFHAINKHNVTHMCGAPVVLTMLANSPCA---KPLKNPVHFRTGGAPPPATVVLQVESLGFVVNHGYGMTEVAGVVVSCIWKPKWNKLNANMKAKLKSRQGIRSLGMTEVDVVDPESGVSVKRDGLTMGEIVLRGGCIMLGYLKNQEATSKCMK-ND-WLYTGDVAVMHPDGYLEIKDRSKDIIISGGENVSSVEVESVLYSNTYVNEAAVVARPDELWGETPCAFLSLKMEVKQK---PKEKEIVDFCRERLPHYMIPKTVIFMDELPKTATGKIQKFSLREIAKGLGSLP
>Nto_XP_009627920.1
MDQLKPSS-VNSCPLTPLTFLERAAIAYGESTSIVYN--STTYTWSETFARCLRLASSIS-SLGIKKGKVVSVLAPNIPQTLELQFAVPMAGAILNNINTRLDAKTISVLLQHSESKLLFVDYQLYSLVLDS-ISLF--PSDVNPPILVLIEDENS-VSFSR-I---LNFQEC-SYESMVVKGDSNFIWVRPE--NEWDPMTLNYTSGTTSSPKGVVHSHRSLFIITVDSLIDWSVSSRPVYLWTLPMFHSNGW-SYTWGMAVVGGTNICLRKFDANVVFHDINKHNVTHMCGAPVVLTMLANSPCA---KPLKNPVHFRTGGAPPPATVVLRVENLGFVVNHGYGMTEVAGVVVSCIWKPKWNKLPANMKAKLKSRQGIRSLGMTEVDVVDPESGVSVKRDGLTMGEIVLRGGCIMLGYLKNQEATSKCMK-ND-WLYTGDVAVMHPDGYLEIKDRSKDIIISGGENVSSVEVESVLYSNTFVNEAAVVARPDEFWGETPCAFLSLKMEVKQK---PKEKEIVDFCRERLPHYMIPKTVIFMDELPKTATGKIQKFSLREIAKGMGSLP
>NIATv7_g01001.t1
IDDLPKNS-ANYTALTPLWFLDRAATVYPNRKSLIHG--SVEYTWHQTYRRCRQLASALT-KRSVTFGSTVAVIAPNIPALYEAHFGMPMAGAVLNAVNVRLNAQTIAFLLSHSAAAVVMVDQEYFPLAEEA-LKVWNRKGKFKAPLLVVIADKNC---DPT-PVQYALEKGAIEYEKFLETGDPDFQWKPPE--DEWQTIALGYTSGTTASPKGVVLHHRGAYLMALSNAVIWSMQEGAVYLWTLPLFHCNGW-CFAWTLAAICGTNICLRQVTAKAVYSAIAHLGVTHFSAAPVVLNTIVNAPKEET-LPLPRLVHVSTAGASPPPSVLAAMSQRGFRVLHTYGLSETYGPSTLCTWKPEWDLLPPDVQARLHARQGVRYVGLEQLDVVSTKDMKSVPADGKTIGEIVFRGNVVMKGYLKNPKANEDAFA-GG-WYHSGDLAVKHPDGYIEIKDRSKDIIISGGENISSVEVENILYLHPAILEVSVVARPDEQWGESPCAFVTLKADV--K---KTDEDIINFSRSKMPKYWVPKSVVF-GPLPKTATGKIQKHLLRTKAKEMGPVK
>Peaxi162Scf00065g00021.1
IDDLPKNA-ANYTCLTPLWFLERAAMVFPNRRSLVHG--SVEYTWLQTYHRCRQLASALT-KRSITFGSTVAVIAPNVPAMYEAHFGIPMAGAVLNAVNVRLNAETIAFLLGHCSAAVVMVDQEFFPLAEEA-LKVLKTKGKFNPPLLIVIADRNC---DPT-PVQYALEKGAIEYEKFLEAGDPDFPWKPPQ--DEWQSISLGYTSGTTASPKGVVLHHRGAYLMALSNAVVWSMKEGAVYLWTLPMFHCNGW-CFTWTLAAICGTNICLRQVTAKAVYSAIAHLGVTHFSAAPVVLNTIVNAPKEET-LPLPRLVHVSTAGASPPPSVLAAMTQCGFRVLHTYGLSETFGPSTLCTWKPEWDLLPQDVQARLNARQGVRYVSLERLDVVNPKDMSPVPADGKTMGEIVFRGNVVMKGYLKNPKANEAAFA-GG-WYHSGDLAVKHPDGYIEIKDRSKDIIISGGENISSVEVENILYQHPAILEVSVVARPDEQWGESPCAFVTLKPSV--K---ETDEDIMNFSRSKMPRYWVPRSVVF-GPLPKTATGKIQKHLLRTKAKEMGPLK
>Sme2.5_00515.1_g00003.1
IDDLPRNT-ANYTALTPLWFLDRAATVFPNRKSLIHG--VVEYTWHQTYRRCRQLASALS-DLGLEHLDVVAVIAPNVPALYEAHFGIPMTGAVINAVNVRLNAQTIGFLLGHCSASIVMVDQEYFPLAEEA-LKVWKSQGKFKAPILIVIADKNC-DPM---PVQYALEKGAIEYEKFIEDGDPDFIWKPPQ--DEWQTIALGYTSGTTASPKGVVLHHRGAYIMAMSNALVWSMPEGAVYLWTLPLFHCNGW-CFVWTLAAICGTNVCLRQVSAKAVYSAIAHLGVTHFSAAPVVLNTIVNAPKEDT-LPLPRLVHVSTAGASPPPSVLAAMSQRGFRVLHTYGLSETYGPSTLCVWKPEWDLLPPDVQARLHARQGVRYVGLEHLDVVSTNDMKPVPADGKTIGEIVFRGNIVMKGYLKNPKANEEAFA-GG-WYHSGDLAVKHPDGYIEIKDRSKDIIISGGENISSVEVENILYLHPAILEVSVVARPDEQWGESPCAFVTLKPDV--G---KTDEDIINFSRKKMPKYWVPKSFIF-GPLPKTATGKIQKHLLRAKAKEMGPVN
>PGSC0003DMP400002755
MEGLLKCSAVNYVPLTPISFLERAANAFRGRTSIIDG-TSVKYNWEETYDRCIKLASALS-ELGISRGDMVATLARNVYAMQELHFAVPMAGAVICTLNTRHDSAMLSVLLKHSDTKVIFVDQHLLQLAQGA-LDIL-ANEKVTPPLLVVISESNN----SYHTIV-NSNS--YEYESLLESGNSEFSVRWPT--SEFDPISVNYTSGTTSRPKGVVYSHRGAYLNTIATFLLHEMSSWPVYLWTVPTFHCNGW-CLTWGLAALGGTSICLRQVYPKNIFENIAEHKVTHMSGAPTVLNMLVNSPVSDR-KPLPHSVNIMTGGSPPPPQIISKMEELGFRVHHLYGLTETYGPGTYCLWRPEWDSLPPNEKYKLKARQGVQHLCSEAVDVMDPLTMEKVPEDGKTIGEIMFRGNTVMSEYLKDEEATKEAFK-GG-WFHSGDLAVKHPDGYIEVKDRLKDIVISGGENISTVEVERVLYSHPAIFETAVVARPDNHWGQTPCAFVKLKDGS--N---ASDQEIINFCRDNLPHYMAPRTVIF-QDLPKTSTGKIQKFILREKARALGSLC
>NIATv7_g21542.t1
MEGLVLCS-ANYTPLTPLSFLERAAFVYRKRVALIHG--NTSFSWEELHGRCVKLASALF-KLGVSPGDIVAAVAPNIPALYELHFSVPMAGAVLSALNPRLDAATLAQLLQQLVAKVIFVYSDFIEIVLQA-LNIL-QEKDKP-YFLVLIHESSNTKELPV-S---SPPTKILDYHTLLEMGQSNFKIVYPK--NELDPISISFTSGSTGKPKGVVYSHRAAYLNAIADIFRYEMGKMPVFLWTVDMFRCNGW-CLPWTVAALGGTNICIEEINGKEILDAIYLHNVTHFCGAPMILSKIADAIATNQ-PLLPHQVNVTVAGVLPPLEILTKLEELGFIINHAYGMSEALGPMISMSRKYQDDFSNSNEDMNVKIREGIHNIMMEEVDVKDPESMKSVPADGKTTGEIMFRGNAMMLGYLKDTSKTEEAFE-GG-WYRTKDLGIKYPDGYIQLKDRAVDIIKSGEKFISTLEIEVVLIRHPMVLEAAVVALPDDVVGETPCAFVKLKEGC--F---VTDEEIIKFCKDWLQDYMVPRAVIF-GDLPLNSSGKIQKFILRDKAKALKCPL
>Niben101Scf09442g00001.1
KEGLMRCS-ANCFPLTPISFLERAA----KRQNFI----SVKYTWEESHKRCLKLASAIS-HLGIPRGDIVATLAPNVPAVQELLFAVPMAGAMLCTLNTRHDSAMVSVLLRHSEAKLIFVDQQLFEVAQGA-LDLL-IDAKTK-PLLVLIPDPEN---LPP-P---VATPNVHEYETLLASGCSDSAIKWSL--TELDPISVNYTSGTTSQPK-VVFNHRGAYLNSIATSFIHEMGSMPTYLWTVPMFHCNGW-CLNWGVAALGGNNVCLRRVSPKDIFDNISLHRVTRMSGAPTVLNMIANSPKSDR-KPLPHKVEITTDGSPPPPHIISKMEELGFSVSHIYGLTEIHGPCTSCLQKPEWGSLPPDERFALKARQGVEHFFTQEIDIRDPDTMEKVPDDGKTSGEIMIRGNCVMSGYLKNVKATEEAFR-GG-WFHTGDLAVRHPDGYIEVKDRMKDIIISGGENICSVEVEGVLLSHPAVLEAGVVARPDDLWGQTPCAFVKLKEGF--S---VGSEEIINYCRDHLPHYMAPRTVIF-EDLPITSTGKIQKFILREKAKALGSLC
>Nto_XP_009588919.1
KEGLTRCS-ANYFPLTPISFLDRAAKVFRDRTSVVYG-SSVKYTWEQTHNRCLKLASALS-KLGISRGDIVATLAPNVPAVQELHFAVPMAGAVLCTLNTRHDSAMVSVLLQHSEAKLIFVDQQLFGVAQGA-LDLL-IDVKTK-PLLVLIPDPEN---LPP-P---VATANVHEYETLLASGRSDFAIKWPL--TEFDPISVNYTSGTTSQPKGVVYNHRGAYLNSIATSFIHEMGSMPTYLWTVPMFHCNGW-CLNWGVAALGGTNVCLRRVSPKDIFENISLHNVTHMSGAPTVLNMIVNSPKSDR-KPLPHKVEITTGGSPPPPHIISKMEELGFSVSHIYGLTEIHGPCTSCLRKPEWESLPPDERFALKARQGVEHFFTQEIDIRDPDTMEKVPDDGKTPGEIMIRGNCVMSGYLKNVKATEEAFR-GG-WFHSGDLAVRHSDGYIEVKDRMKDIIISGGENICSVEVEGVLLSHPAVLEAAVVARPDDHWGQTPCAFVKLKEGF--S---VGSEEIINFCRDHLPHYMAPRTVIF-EDLPITSTGKIQKFILREKAKSLGSLC
>NIATv7_g00121.t1
KEGLMRCS-ANYFPLTPISFLDRAAKVFRDRTSVVYG-SSVKYTWEQTHKRCLKLASALS-HLGISRGDIVATLAPNVPAVQELHFAVPMAGAVLCTLNTRHDSAMVSVLLRHSEAKLIFVDQQLFEVAQGA-LDLL-IDAKTK-PLLVLIPDPEN---LPP-P---VAMPNVHEYETLLASGCNDFAIKWPL--TEFDPISVNYTSGTTSQPKGVVFNHRGAYLNSIATSFTHEMGYMPTYLWTVPMFHCNGW-CLNWGVAALGGTNVCLRRVSPKEIFDNISLHKVTHMSGAPTVLNLIANSPKSDR-KPLPHKVEITTGGSPPPPHIISKMEELGFSVSHIYGLTEIHGPCTSCLRKPEWESLPPDERLALKARQGVEHFFTQEIDIRDPDTMEKVPDDGKTLGEIMIRGNCVMSGYLKNVKATEEAFR-GG-WFHTGDLAVRHPDGYIEVKDRIKDIIISGGENICSVEVERVLLNHPAVLEAGVVARPDDLWGQTPCAFVKLKEGF--S---FGSEEIINYCRDHLPHYMAPRTVIF-EDLPITSTGKIQKFILREKAKALGSLC
>Capana02g002472
KEGLMRCS-ANYFPLTPISFLDRAAKVFRDRTSVVYG-SSVKYTWEETHNRCLKMASALS-QLGISRGDVVATLAPNVPVLQELHFAVPMAGAVLCTLNTRHDSAMVSVLLRHSEAKIIFVDQQLLEVAQGA-LDLL-ADAKTK-PLLILIPDPEN--LLPP-----VGAPNVNEYETLLASGRGDFAIKWPI--TEFDPISVNYTSGTTSHPKGVVYNHRGAYLNAIATPYTHEMGSMPTYLWTVPMFHCNGW-SLTWGLAALGGTNVCLRRVSPKDIFENISLHKVTHMSGAPTVLKMIVNSPKSDR-KPLPHKVEITTGGSPPPPIVISKMEELGFSVSHIYGLTEIHGPCTSCLRKPEWESLPPDERFSLKARQGVEHYFMQGIDIRNPDTMERVPDDGKTIGEIMIRGNTVMSGYLKNVKATEEAFR-GG-WFHSGDLAVRHPDGYIEVKDRMKDIIISGGENICSVEVERVLLSHPAVLEAAVVARPDDHWGQTACAFVKLKEGF--S---LGSQEMINFCRDHLPHYMAPRTVIF-EDLPTTATGKIQKFVLREKAKALGSLC
>Capang02g002207
KEGLMRCS-ANYFPLTPISFLDRAAKVFRDRTSVVYG-SSVKYTWEETHNRCLKMASALS-QLGISRGDVVATLAPNVPALQELHFAVPMAGAVLCTLNTRHDSAMVSVLLRHSEAKIIFVDQQLLEVAQGA-LDLL-ADAKTK-PLLILIPDPEN---LPP-P---VAAPNVNEYETLLASGRDDFAIKWPI--TEFDPISVNYTSGTTSHPKGVVYNHRGAYLNAIATPYTHEMGSMPTYLWTVPMFHCNGW-SLTWGLAALGGTNVCLRRVSPKDIFENISLHKVTHMSGAPTVLKMIVNSPKSDR-KPLPHKVEITTGGSPPPPIVISKMEELGFSVSHIYGLTEIHGPCTSCLRKPEWESLPPDERFSLKARQGVEHYFMQGIDIRNPDTMERVPDDGKTIGEIMIRGNTVMSGYLKNVKATEEAFR-GG-WFHSGDLAVRHPDGYIEVKDRMKDIIISGGENICSVEVERVLLSHPAVLEAAVVARPDDHWGQTACAFVKLKEGF--S---LGSQEMINFCRDHLPHYMAPRTVIF-EDLPTTATGKIQKFVLREKAKALGSLC
>Sly_XP_004232550.1
MEGLMRCS-ANYFPLTPISFLDRAAKVFRDRTSVVYG-SSVKFTWEETHNRCLKMASALS-QLGISRGDVVATLAPNVPAVQELHFAVPMAGAVLCTLNTRHDSAMVSVLLRHSEAKIIFVDQQLFDVAQGA-LDLL-ADAKTK-PLLILIPDPEN---LPP-P---VAAPNVHEYETLLASGRDDFAIKWPL--TEFDPISVNYTSGTTSHPKGVVYNHRGAYLNAIATPYTHEMGSMPTYLWTVPMFHCNGW-SLTWGVAALGGTNVCLRRVSPKDIFENISLHKVTHMSAAPTVMNMIVNSPRSDR-KPLPHKVEITTGGSPPPPHIISKMEELGFSVSHIYGLTEIHGPCMSCLHQPEWESLPPDERFALKARQGVEHYFTQGIDIRDPDTMEMVPDDGKTLGEIMIKGNTVMSGYLKNVKATEEVFR-GG-WFHTGDLAVRHPDGYIEVKDRMKDIIISGGENICSVEVERVLVSHPAVLEAAVVARPDDHWGQTPCAFVKLKEGF--S---LGSEDIINYCRDHLPHYMAPRTVIF-EDLPTTSTGKIQKFVLREKAKALGSLC
>Peaxi162Scf01183g00138.1
KEGLVRCS-ANYFPLTPISFLERAAKVFRDRTSVVYG-SSVKYTWEETHNRWLLLCPSL--------GFLVATLAPNVPAIQELHFAVPMAGAVLCTLNTRHDSTMISVLLRHSEAKIIFVDQQLFEVAQEA-LDLL-ADAKTK-PLLVLIPDPEN---LPP-P---VPTPDVPEYETLLASGRDDFAIRWPL--TEFDPISVNYTSGTTSQPKGVVYNHRGAYLNAISVSFIHAMGSMPTYLWTVPMFHCNGW-LLIWGVAALGGTNICLRGVCPKDIFENISLHKVTHMGGAPTVLNMIVNSPESDR-KPLPHKVEVATAGSPPSPHIFSKMEELGFSLTHIYGLTETHGPGTYCLWRPEWDSLPPDERFTLRARQGVEHFFMQDVDIRNPDTMEKVPDDGKTLGEIMIRGNCVMSGYLKNLKATEEAFR-GG-WFHTGDLAVRHPDGYIEVKDRMKDIIISGGENINSIEVERVMVSHPAVLEAAVVARPDDHWGQTPCAFVKLKEGF--N---VSSQEIINFCRDHLPHYMAPRTVIF-EDLPTTSTGKVQKFILREKAKALGSLS
>Peinf101Scf04399g00030.1
KEGLIRCS-ANYFPLTPISFLERAAKVFRDRTSVVYG-SSVKYTWEETHNRCLKMASALS-QLGISRGDVVATLAPNVPAIQELHFAVPMAGAVLCTLNTRHDSTMISVLLRHSEAKIIFVDQQLFEVAQEA-LDLL-ADAKTK-PLLVLIPDPEN---LPP-P---VATPDVPEYETLLASGRDDFAIRWPL--TEFDPISVNYTSGTTSQPKGVVYNHRGAYLNAISISFINAMGSMPTYLWTVPMFHCNGW-CLIWGVAALGGTNICLRRVCPKDIFENISLHKVTHMSGAPTVLNMIVSSPESDR-KPLPHKVEVATGGSPPSPHIFSKMEELGFSVTHIYGLTETHGPGTYCLWRPEWDSLPPDERFTLRARQGVEHFFMQDVDIRNPDTMEKVPDDGKTLGEIMIRGNCVMSGYLKNLKATEEAFR-GG-WFHTGDLAVRHPDGYIEVKDRTKDIIISGGENISSVEVERVMVSHPAVLEAAVVARPDDHWGQTPCAFVKLKEGF--N---VSSQEIINFCRDHLPHYMAPRTIIF-EDLPTTSTGKVQKFILREKAKALGSLS
>Sopen02g027680.1
MEGLMRCS-ANYFPLTPISFLERAAKVFRDRTSVVYG-SSVKFTWEETHNRCLKMASALS-QLGISRGDVVATLAPNVPAVQELHFAVPMAGAVLCTLNTRHDSAMVSVLLRHSEAKIIFVDQQLFDVAQGA-LDLL-ADGKTK-PLLILIPDPEN---LPP-P---VAAPNVHEYETLLASGRDDFAIKWPL--TEFDPISVNYTSGTTSHPKGVVYNHRGAYLNAIATPYTHEMGSMPTYLWTVPMFHCNGW-SLTWGVAALGGTNVCLRRVSPKDIFENISLHKVTHMSAAPTVMNMIVDSPKSDR-KPLPHKVEITTGGSPPPPHIISKMEELGFSVSHIYGLTEIHGPCMSCLHQPEWESLPPDERFALKARQGVEHYFTQGIDVKDPDTMERVPDDGKTLGEIMIKGNTVMSGYLKNVKATEEVFR-GG-WFHTGDLAVSHPDGYIEVKDRMKDIIISGGENICSVEVERVLVSHPAVLEAAVVARPDNHWGQTPCAFVKLKEGF--S---LGSEDIINYCRDHLPHYMAPRTVIF-EDLPTTSTGKIQKFVLREKAKALGSLC
>Peaxi162Scf00408g00849.1
MEGTVKCS-ANYVPLSPISFLERSAMVYRDRLSIVHG--NVKFTWRETHERCLRLASALT-HLGISRGDVVAALALNIPAMYELHFAVPMAGAVLCALNTRLDSAMVSVLLKHSEAKIIFVDYQLLDVAKGA-LEIM-SKAGFRLPHLILVSDDQS--QLSSDNNNRSLAPENLEYESFLATGEPNFKIVWPN--DECDAITLNYTSGTTSSPKGVIYSHRGAYLNSLASVLVAEMASMPVYLWTLPMFHCNGW-CLPWGVAAQGGTNICLRSVTAEGIFDSIVKHQVSHMAGAPTVLNTIINAPQSVR-RPFPRTVNVMTGGAPPPPQVLLKMKELGFNVTHGYGLTETYGPATVCAWKPEWNSLSPDEQAKIQARQGVNHLALEEVDVKDPESMKSVPPDAKTMGEVMLRGNTVMNGYLKDLKATEDAFR-GG-WFRSGDLAVKHPDGYIELKDRSKDIIISGGENISTIEVESVIFSHPAVLEAAV---------------------------------------------------------------------------------
>PGSC0003DMP400002756
MEGLMRCS-ANYFPLTPISFLDRAAKVFRDRTSVVYG-SSVIFTWEQTHNRCLKMASALS-QLGISRGDVVATLAPNVPAVQELHFAVPMAGAVLCTLNTRHDSAMVSVLLRHSEAKIIFVDQQLFEVAQGA-LDLL-ADAKTK-PLLILIPDPEN---LPP-P---VAAPNVHEYETLLASGRDDFAIKWPL--TEFDPISVNYTSGTTSHPKGVVYNHRGAYLNAIATPYTHEMGSMPTYLWTVPMFHCNGW-SLTWGVAALGGTNVCLRRVSPKDIFENISLHKVTHMSAAPTVMNMIVNSPKSDR-KPLPHKVEITTGGSPPPPHIISKMEELGFSVSHIYGLTEIHGPCMSCLHQPEWESLPPDERFALKARQGVEHFFTQGIDIRDPDTMERVLDDGKTLGEIMIKGNTVMSGYLKNVKATEEAFR-GG-WFHTGDLAVRHPDGYIEVKDRMKDIIISGAENICSVEVERVLVSHPAVFEAAVVARPDDHWGQTPCAFVKLKEGF--S---LGSEDIINFCRNHLPHYMAPRTVIF-EDLPTTSTGKIQKFVLREKAKALGSLC
>Peaxi162Scf01261g00138.1
--------------------------------------------------------------------------------MQELHFAVPMAGAVLCTLNTRHDSTMISVLLRHSEAKIIFVDQQLFEVAQEA-LDLL-ADAKTK-PLLVLIPDPEN---LPH-P---VATPDVPEYETLLASGRDDFAIRWPL--TEFDPISVNYTSGTTSQPKGVVYNHRGAYLNAISISFIHAMGSMPTYLRTVPMFHCNGW-LLIWGVAALGGTNICLRRVCPKDIFENISLHKVTHMSGAPTVLNMIVNSLESDR-KPLPHKVEVA---------------------------TETHGPGTFCLWRPEWDSLPPDEQFTLRARQGVEHFFMQDVDIRNPETMEKVPDDGKTLGEIMIRGNCVMSGYLKNLKATEEAFR-GG-WFHTGDLAVRHPDGYIEVKDRAKDIIISGGENISSVEVERVMVSHPAVLEAAVVARPDDHWGQTPCAFVKLKEGF--N---VSSQEIINFCRDHLPHYMALRTVIF-EDLPTASTGKVQKFILREKAKALGSLS
>Peinf101Scf00545g04016.1
MEGTVKCS-ANYVPLSPISFLERSAMVYRDRLSIVHG--NVKFTWRETHERCLRLASALT-HLGISRGDVVAALALNIPAMYELHFAVPMAGAVLCALNTRLDSAMVSVLLKHSEAKIIFVDYQLLDVAKGA-LEIL-SKAGVRLPHLILVSDDQS--QLSSDNNNRSLAPEKLEYESFLATGEPNFKIVWPN--DECDAISLNYTSGTTSSPKGVIYSHRGAYLNSLASVLVAEMASMPVYLWTLPMFHCNGW-CLPWGVAAQGGTNICLRSVTAEGIFDSIVKHQVSHMAGAPTVLNTIINAPQSVR-RPLPKTVNVMTGGAPPPPHVLLKMKELGFNVTHGYGLTETYGPATVCAWKPEWNSLSPDEQAKIQARQGVNHLGLEEVDVKDPESMKSVPPDAKTMGEVMLRGNTVMNGYLKDLKATEDAFR-GG-WFRSGDLAVKHPDGYIELKDRSKDIIISGGENISTIEVESVIFSHPAVLEAAVVGRPDDHWGETPCAFVKLKDGC--N---ASANEIIKHCRDRLPHFMAPRSVVF-DDLPKTSTGKTQKFVLRQRAKAMGSVS
>Peaxi162Scf00400g00005.1
MEGTIRCS-ANYVPLSPISFLERSAVVYRNRVSIVHG--DIKFTWGETRERCVKLASALS-QLGISRGDVVAALAPNIPAMYELHFGVPMAGGVLSTLNIRHDSAMVSVLLKHSEAKVIFVDHQFLDVAKGA-LKIL-SKERIKLPYLVIIPDSDR--QLPS-VHNRTLIPGDLEYESFLATGRPDFEIVWPS--DEWDAIALNYTSGTTSSPKGVVYSHRGAYLNSLAAVLLNEMPTMPVYLWTVPMFHCNGW-CLTWGVAAQGGTNICLRNVTAAGIFTSIAGHQVSHMAGAPTVLNMIINAPPSVQ-RPLPRKVAVMTGGAPPPPQVLFKMEKLGFDVTHSYGLTETYGPGTVCTWKPEWSSLSPDEQAKIKARQGLHHIGMEEVDVKDPSSMKSVPADAKTIGEAMFRGNTVMNGYLKNVKATEDAFK-GG-WFRSGDLAVKHPDGYIELKDRAKDIIISGGENISTIEVESVIFSHPAVLEAGVVGRPDDYWGETPCAFVKLKDGS--N---TTADEIIKYCRECLPHYMAPKTVIF-EDLPKTSTGKTQKFVLRQRAKAMGSLS
>Peinf101Scf00688g06014.1
MEGTIRCS-ANYVPLSPISFLERSAVVYRNRVSIVHG--DIKFTWGETRERCVKLASALS-QLGISRGDVVAALAPNIPAMYELHFGVPMAGGVLSTLNIRHDSAMVSVLLKHSEAKVIFVDHQFLDVAKGA-LKIL-SKERIKLPYLVIIPDSDR--QLPS-VHNRTLIPGDLEYESFLATGRPDFEIVWPS--DEWDAIALNYTSGTTSSPKGVVYSHRGAYLNSLAAVLLNEMPTMPVYLWTVPMFHCNGW-CLTWGVAAQGGTNVCLRNVTAAGIFTSIVGHQVSHMAGAPTVLNMIINAPPSVQ-RPLPRKVAVMTGGAPPPPEVLFKMEKLGFDVTHSYGLTETYGPGTVCTWKPEWSSLSPDEQAKIKARQGLHHIGMEEVDVKDPASMKSVQADAKTMGEVMFRGNTVMNGYLKNVKATEDAFK-GG-WFRSGDLAVKHPDGYIELKDRAKDIIISGGENISTIEVESVIFSHPAVLEAGVVGRPDDYWGETPCAFVKLKDGS--N---TTADEIIKYCRERLPHYMAPKTVIF-DDLPKTSTGKTQKFVLRQRAKAMGSLS
>NIATv7_g24633.t1
MEGTIRCS-ANYVPLSPISFLERAAVVYGNRVSIVYG--DVKFTWAETRQRCLKLASALI-QLGISRGDVVAALAPNIPAMYEVHFGVPMAGAVLCTLNVRLDSAMVSVLLKHSEAKVIFVDYQFLDIAKGA-LKIL-SKERIKLPYLVLIPDCDR--QLPI-VHNRTLIPGDLEYESFLVTGKPNFEIVWPS--DEWDAIALNYTSGTTSSPKGVVYSHRGAYLNSLAAVLLNEMPLMPVYLWCVPMFHCNGW-CLTWGVAAQGGKNVCLRNVTAAGIFTSIAGHQVSHMGGAPTVLNMIINAPPSVR-RSLPRKVAVMTGGAPPPPQVLFKMEELGFDVTHSYGLTETYGPGTVCTWKPEWSSLSPDEQAKIKSRQGLHHIGMEEVDVKDPASMKSIPPDAKTMGEVMFRGNTVMNGYLKNLKATEDAFK-GG-WFRSGDLAVKHPDGYIELKDRAKDIIISGGENISTIEVESVIFSHPAVLEAAVVGRPDDYWGETPCAFVKLKDGN--N---ATADEIINYCRDRLPRYMAPKTVIF-DDLPKTSTGKTQKFVLRQRAKAMGSIS
>Nto_XP_009600531.1
MEGTIRCS-ANYVPLSPISFLERAAVVYSNRVSIVYG--DVKFTWAETRQRCLKLASALI-QLGISRCDVVAVLAPNIPAMYELHFGVPMAGAVLCTLNVRHDSAMVSVLLKHSEAKVIFVDYQFLDIAKGA-LKIL-SKERIKFPYLVLIPDCDR--QLSS-VLNRALIPGDLEYESFLATGKPNFEIVWPI--DELDAIALNYTSGTTSSPKGVVYSHRGAYLNSLAAVLLNELPLMPVYLWCVPMFHCNGW-CLTWGIAAQGGKNVCLRNVTAAGIFTSIAGHQVSHMGGAPTVLNMIINAPPSVR-RSLPRKVAVMTGGAPPPPQVLFKMEELGFDVTHSYGLTETYGPGTVCTWKPEWSSLSPDEQAKIKSRQGLHHIGMEEVDVKDPASMKSIPPDAKTMGEVMFRGNTVMNGYLKNLKATEDAFK-GG-WFRSGDLAVKHPDGYIELKDRTKDIIISGGENISTIEVESVIFSHPAVLEAAVVGKPDDYWGETPCAFVKLKDGN--N---ATANEIINYCRDRLPHYMAPKTVIF-DDLPKTSTGKTQKFVLRHKAKALGSIS
>Sme2.5_01604.1_g00016.1
MDQLKPSS-VNSSPLTPLTLLERAAVAYGESISIVYN--STTYTWSQTFARCLRLASSIS-SLGIKKGEVVSVLAPNIPATLELQFAVPMAGAVLNNINTRLDAKTVSVLLQHSESKLLFVDCQLYSLVLQS-ISLF-PSDM-NPPFLVVIEDENA--SI---NMDFHECNT---YDAMLAKGKSNFEWIRPE--NDWEPMTLNYTSGTTSSPKGVVHAHRSLFIITVDSLIDWSVPNHPVYLWTLPMFHSNGW-SYTWGMAAVGGTNICLRKFDANVVFHAINKYNVTHMCGAPVVLTMLANSPCA---KPLKNPVHFRTGGAPPPATVVLRVEYLGFVVNHGYGMTEVAGVVVSCIWKPKWNKLPASVKAKLKSRQGIKSLGMTEVDVVDPESGVSVKRDGVTMGEIVLRGGCIMLGYLKNEEATSKCLK-ND-WLYTGDVAVIHPDGYLEIKDRSKDIIISGGENVSSVEVESVLYSNNFVNEAAVVARPDEFWGETPCAFVSLKMDI--K---QKPKEIVDFCRERLPHYMIPKTVIFMDELPKTATGKIQKFSLREIANGLGTIS
>Sopen06g003670.1
MEGTIRCS-ANYVSLSPISFLLRSGVVYSNRISIVYG--DVKFTWAETRRRCLQLASAFT-HLGISRGDVVAVLAPNIPAIYELHFAVPMAGAVLCTLNIRHDSAMVSVLLKHSEAKVILVDYQFLDVANGA-LQIL-SKENIKLPHLILIPDCDK----RP------SNSPIMEYEPFLAMGRPNFEVVWPN--DEWDPISLNYTSGTTSSPKGVVYSHRGAYLNSLSAVLLNEMPSMPVYLWTVPMFHCNGW-CLTWAVAAQGGTNICLRNVTAEGIFTSIDRHQVSHMGGAPTVLNMIIHAPPSIR-RPLSRKVAVMTGGAPPPPQVLFMMDELGFNVTHSYGLTETYGPGTVCTWKPEWSSLSRDEQAKIKARQGLHHIGMEEVDVKDPASMKSVLPDAKTMGEVMFRGNVVMNGYLKNAKATEEAFK-GG-WFRTGDLAVKHPDGYIELKDRAKDIIISGGENISTIEVESVLFSHPSILDAAVVGRPDDYWGETPCAFVKLKDGN--N---ATMDEIIKYCRDRLPHYMAPKTVIF-DDLPKTSTGKTQKFVLRQRAKAMGSIT
>Sopen08g024450.1
MEGTVKCS-ANYVPLSPISFLERSAKVYSDRLSIVHG--NVKYSWRETRQRCIQLASALT-HLGISRGDVVAALAPNIPAIYELHFGVPMAGAVLCALNTRHDSAMVSVLLRHSEAKIIFVDHQLLDVAKGA-LEIL-SKASRKLPHLILISDRES-QLSSQNNNNRSLCSKDLEYESFLANGEPDFEILWPN--DERDAIALNYTSGTTSRPKGVVYSHRGAYLNSLAAALLAEMTSMPVYLWTLPMFHCNGW-CLAWTVAAQGGTNICLRNVTEKGIFDSIIQHQVTNMAGAPTVLNMIINAPRSVQ-RPLSRTVNVMTGGAPPPPQVLLKMKELGFNVTHGYGLTETYGPATVCMWKPEWNSLSPDEQANIQARQGVNHLGLEDVDVKDSESMKSVPSDAKTMGEVMIRGNTVMNGYLKDRKATEDAFR-GG-WFRSGDLAVKHPDGYIELKDRSKDIIISGGENISTIEVESVIFSHPSVLEAAVVGRPDDHWGETPCAFVKLKNGC--N---ASADEIIKHCRDRLPHYMAPRTVIF-DDLPTTSTGKIQKFVLRERVKAMGSVS
>Sopen08g024440.1
MEGTVKCS-ANFVPLSPISFLERSAKVYGDRLSIVHG--NVRYTWRETRERCIRLASALT-HLGITRGDVVAALAPNVPALYELHFGVPMAGAVLCALNTRYDSDMVSVLLKQLEAKIMFVDYELLDVVKGA-LETL-SKEKVKLPHLILISDTES----ELYNKNWSLASKDVEYESFLGNGESDFEIVRPN--DEWDAIAVNYTSGTTSRPKGVVYSHRGAYLNSLAAALLTEMTSMPVFLWTVPMFHCSGW-CLTWTVAAQGGTNICMRNVTEKGIFDNISQHQVTHMGGAPTILNMIINAPQSVQ-KPIARTVNVMTGGAAPPPQVLLQMKELNFNVTHGYGQTEAYGPAAVCFWKPEWNYLSPVEQANLHARQGVHHLGLEDVDVKDSNSMKSVPSDAKTVGEVMIRGNTVMNGYFKDVKATENAFK-GG-WFRTGDLAVKHPDGYIEVKDRSIDTIISGGEIISSIEVESVIFSHPSVFEAAVVGKPGDHWGETPCAFVKLKNGC--N---ASADEIIKYCRDRLPQYMAPRTVIF-DDLPKTSTGKTQKFVLRERVKATGSIS
>Sopen02g012790.1
-----------------------------------------------------------------------------------------MAGAVFCTSNTRHDSSMISTLLMYSEAKIIFVDQQFLQLAQEA-LSII-SSKNTKPPLLVVIMSENS----------NNFITNAWDYESLLESGDRDFAIRWPI--TEFDPISINYTSGTTSRPKGVVFSHRGPYLNSIATFLAHEMSTLPIYLWTVPTFHCNGW-CMIWGLAAVGGTNVCLRTVSPKEIFESISLYKVTHMGGAPTVLNMIVNTPACDR-KPLPHKVKIMTGGSPPPPQIISRMEELGFGINHFYGLTETHGAITYCLWKPEWDSLPSNERLILKARQGVQHLCVEEVDVRDSITMKKVPADGVTMGEVMFRGNTVMSGYLKDEKATEEAFR-GG-WFHSGDLAVKHPDGYIEVK----DIIISGGENISTIEVETVLYSHPAVLEAAVVARPDNHWGQTPCAFVKLKEGF--D---ASSQEIINFCRENLPHYMAPRTLIF-QDLPKTSIGKIQKSILREKAKALGSLF
>Cc07_g11630
MEGLVRCSA-NYVPLTPISFLNRSAKIFGDRTSVIYG--SVRYTWAETRARCLKLASALA-QLGISRGHIVATLAPNIPAMQELHFAVPMAGGVLCTLNTRHDSAMISVLLRHSEAKVIFVDYQFLEVAQGA-FDLL-QSSQTEPPILVVIPESDN-----SCPSIDTSNS--HEYESLLSTGNCQFPIRWPK--TEWDPISVNYTSGTTSRPKGVVYNHRGAYLNAIATFFIHGMASVPVYLWTVPMFHCNAW-CLVWGLAAFGGTNVCLRRVTPKDIFDNIVLHKVTNIGGAPTVLNMIVNSAPSDR-KLLPHKVDVMTGGSPPPPQILFKIEELGFRVSHLYGLTETYGPGTSCMWRPEWDSLPPDERAKRKARQGVQHLGLEEVDVKDCVTMDSVPADGKTIGEIMFRGNTVMSGYLKDLKATEEAFG-GG-WFRSGDLAVKHPDGYIEVKDRLKDVIISG-----------------AILEGAVVARPDNHWGQTPCAFVKLKEGF--K---VDPEEIIKFCRDKLPHYMAPRTVIF-EDLPKTSTGKVQKFILREKAKALGSLF
>Itr_sc000305.1_g00005.1
MEGLLKCAA-NHAPLTPISFLERAAVVYSDRTSVLFG-SRVRFTWEQTYHRCLKLASALT-QLGISRGDVVATLAPNVPAVQELHFAVPMAGAVLCTLNARHDSAMVSTLLRHSEAKVLFVDYQLLPVAQGA-LDLL-ADGKTKPPILVLISES-E-----NVSPVSNSSPPQYEYEALLENGDGDFGIRWPR--TEWDPISVNYTSGTTSRPKGVVYNHRGAYLNTIATIVVHQMSFLPVYLWTVPMFHCNGW-NMVWGMAALGGTNVCLRRFSPEDIFDNISLHKVTHLGAAPTVLNMILNSPPSAR-KPLPHMVKIMTGGSPPPPQVLCKMEQMGFGLIHIYGLTETYGPSTFCLWRREWDSLPEEQLQKMKARQGIPHFCLQGVDVRDPVTAQSIPADGKTMGEVMFRGNTVMSGYLKDQKATEEAFK-DG-WFRSGDLAVKHPDGYIEVKDRSKDIIISGGENICTVEVERVLYDHPAVLEAAVVARPDNHWGQTPCAFVKLKEGF--E---VKCEEIISFCREHLPHYMAPRTVVF-EDLPKTSTGKIQKFVLREKAKGFGSLF
>Peaxi162Scf01183g00137.1
MEGLLKCSA-NYVPLTPISFLERAANVFRGRTSIVDGP-SVKYTWEETHARCIKLASALS-ELGISRGDVVATLARNVYAMQELHFAVPMAGAVLCTLNTRHDSRMLSVLLKHSEAKVIFVDQPLLQIAQGA-LDLL-ANQKVIPPLLVLIPDSDN-----SSPTIVNSNT--HEYESLLESGNSEFAIRWPV--TEFDPISVNYTSGTTSRPKGVIYNHRGAYLNTIATFMLHEMSSWPVYLWTVPTFHCNGW-CLTWGLAALGGTSICLRQVSPKVIFENIAEHNVTHMSCAPTVLNMIVNSPLSDR-KPLPHKVNIMTGGSPPPPQIISKMEELGFRVHHLYGLTEIYGPGTYCLWKPEWDSLPPIEKYKLKARQGVQHLCSEGVDVMDPVTMEKVPEDGKTIGEIVFKGNTVMSGYLKDVQATEEAFK-GG-WFHSGDLAVKHPDGYIELKDRLKDIIISGGENISTVEVERVLYNHPAVFEAAVVARPDNHWGQTPCAFVNLKDGF--N---VSDQEIIDFCRENLPKYMAPRTVIF-EELPKTSTGKIQKFLLRDKAKALGNYF
>Peinf101Scf04399g00029.1
MDGLLKCSA-NYVPLTPISFLERAANVFRGRTSIVDGP-SVKYTWEETHARCIKLASALS-ELGISRGDVVATLARNVYAMQELHFAVPMAGAVLCTLNTRHDSRMLSVLLKHSESKVIFVDQPLLQIAQGA-LDLL-ANEKVIPPLLVLIPDSDN-----SSPTILNSNS--HEYESLLESGNSEFAIRWPI--TEFDPISVNYTSGTTSRPKGVIYNHRGAYLNTIATFMLHEMSSWPVYLWTVPTFHCNGW-CLTWGLAALGGTSICLRQVSPKVIFENIAEHKVTHMSSAPTVLNMIVNSPLSDR-KPLPHKVNIMTGGSPPPPQIISKMEELGFRVHHLYGLTETYGPGTYCLWKPEWDSLPPNEKYKLKARQGVQHLCSEGVDVMDPVTMEKVPEDGKTIGEIVFRGNTVMSGYLKDVEATEEAFK-GG-WFHSGDLAVKHPDGYIEVKDRLKDIIISGGENISTVEVERVLYNHPAVFEAAVVARPDNHWGQTPCAFVNLKDGF--N---VSDQEIINFCRENLPKYMAPRTVIF-EELPKTSTGKIQKFLLRDKAKALGNYF
>Sly_XP_004232551.2
SRGLLKCSAANYVPLTPISFLERAANAFRGRTSIIDG-TSVKYNWEETYDRCIKLASALS-ELGISRGDMVATLARNVYAMQELHFAVPMAGGVICTLNTRHDSAMLSVLLKHSEAKVIFVDQHMLQLAQGA-LDIL-VNEKVTPPLLVVISESEN-----SYSTIVNSNS--YEYESLLESGNSEFSVRWPT--SELDPISVNYTSGTTSRPKGVVYSHRGAYLNAIATFLLHEMSSWPVYLWTVPTFHCNGW-CLTWGLAALGGTSICLRQVYPKDIFENIAEHKVTHMSGAPTVLNMLVNSPVSDR-KPLPHSVNIMTGGSPPPPQIICSMEELGFRVHHLYGLTETYGPGTYNLWRPEWDSLPPNEKYKLKARQGVQHLCSEAVDVMDPLTMEKVPEDGKTIGEIMFRGNTVMSEYLKDEEATKEAFK-GG-WFHSGDLAVKHPDGYIEVKDRLKDIVISGGENISTIEVERVLYSHPAVFETAVVARPDNHWGQTPCAFVKLKDGS--N---VSEQEIINFCRDNLPHYMAPRTVIF-QHLPKTSTGKIQKFILREKARALGSLC
>Sopen02g027670.1
SQGLLKCSAANYVPLTPISFLERAANAFRGRTSIIDG-TSVKYNWEETYDRCIKLASALS-ELGISRGDMVATLARNVYAMQELHFAVPMAGGVICTLNTRHDSAMLSVLLKHSEAKVIFVDQHMLQLAQGA-LDIL-VNEKVTPPLLVVISESEN-----SYSTIVNSNS--YEYESLLESGNSEFSVRWPT--SELDPISVNYTSGTTSRPKGVVFSHRGAYLNSIATFLLHEMSSWPVYLWTVPTFHCNGW-CLTWGLAALGGTSICLRQVYPKDIFEHIAEHKVTHMSGAPTVLNMLVNSPVSDR-KPLPHSVNIMTGGSPPPPQIISEMEELGFRVHHLYGLTETYGPGTYSLWRPEWDSLPPNEKYRLKARQGVQHVCSEAVDVMDPLTMEKVPEDGKTIGEIMFRGNTVMSGYLKDEEATKEAFK-GG-WFHSGDLAVKHPDGYIEVKDRLKDIVISGGENISTIEVERVLYSHPAVFETAVVARPDNHWGQTPCAFVKLKDGS--N---VSDQEIINFCRDNLPHYMAPRTVIF-QDLPKTSTGKIQKFILREKARALGSLC
>Nto_XP_009626677.1
TEGLLKCST-NYVPLTPISFLERAANVFRGRTSIIDGP-SVKYTWEETHARCIKLASALS-ELEISRGDVVATLARNVYAMQELHFAVPMAGAVLCTLNTRHDSAMISVLLKHSEAKVIFVDQHLLQLAQGA-IHIL-ANEIAIPPLVVVISESNN-----STPTMAKSNT--HEYESLLESGNIEFAVRWPI--SEFDPISINYTSGTTSRPKGVVYNHRGAYLNTIATFMLHEMSSWPVYLWTVPTFHCNGW-CLTWGLAALGGTSICLRQVSPKVIFESIVEHKVTHMSGAPTVLNMIVNSPESDR-KPLPHKVNIMTGGSPPPPQILSQMEELGFRVHHLYGLTETYGPGTYCLWKPEWDSLPPNEKYKLKARQGVQHLCSESVDIMDPITMEKVPEDGKTIGEIVFRGNTVMSGYLKDVEATEEAFK-GG-WFHSGDLAVKHPDGYIEVKDRLKDIIISGGENISTVEVERVLYSHPAVLETAVVARPDNYWGQTPCAFVKLKDGF-KN---VCDQEIINFCRDNLPHYMAPRSVIF-QDLPKTSTGKIQKFILRDKAKALGSLF
>Niben101Scf02041g01016.1
MDGLLKCSA-NYVPLTPISFLERAANVFKGRTSIIDGP-SVKYTWEETHARCTKLASALC-ELGISRGDVVATLARNVYAMQELHFAVPMAGAVLCTLNTRHDSAMISVLLKHSEAKVIFVDQHLLQLAQGA-IDIL-AHEKAIPPLLVVISES-N-----NSTTMANFNT--HEYESLLESGNTEFAVRWPI--SEFDPISINYTSGTTSRPKGVVYNHRGAYLNTIATFMLHEMSSWPVYLWTVPTFHCNGW-CLTWGLAALGGTSICLRQVSPKVIFESIVEHNVTHLSGAPTVLNMIVNSPESDR-KPLAHKVNIMTGGSPPPPQILSQMEELGFRVHHLYGLTETYGPGTYCLWKPEWDSLPPNEKYKLKARQGVQHLCSESVDVMDPITMKKVPEDGKTIGEIMFRGNTVMSGYLKDVEATEEAFK-GG-WFHSGDLAVKHPDGYIEVKDRLKDIVISGGENISTVEVERVLYSHPAVLETAVVARPDNYWGQTPCAFVKLKDGF-NN---ISDQEIINFCRDNLPHYMAPRTVIF-QDLPKTSTGKIQKFILRDKAKALGSLF
>NIATv7_g32993.t1
MDGLLECSA-NYVPLTPISFLERAANVFRGRTSIIDGP-SVKYTWEETHARCIKLASALS-ELGISRGDVVATLARNVYAMQELHFAVPMAGAVLCTLNTRHDSAMISVLLKHSEAKVIFVDQHLLQLAQGA-IDIL-ANEKVIPPLLVVISESNN-----STPTVAKSNT--HEYESLLESGNSEFAVRWPI--SEFDPISVNYTSGTTSRPKGVVYNHRGAYLNTIATFMLHEMSSWPVYLWTVPTFHCNGW-CLTWGLAALGGTSICLRQVSPKVIFESIVEHNVTHLSGAPTILNMIVNSPESNR-KPLPHKVNIMTGGSPPPPQILSQMEELGFRVHHLYGLTETYGPGTYCLWKPEWDSLPPNEKYKLKARQGVQHLCSESVDVMDPITMKKVPEDGKTIGEIMFRGNTVMSGYLNDLEATEAAFK-GG-WFHSGDLAVKHPDGYIEVKDRLKDIVISGGENISTVEVERVLYSHPAVLETAVVARPDNYWGQTPCAFVKLKDGF-NN---ISDQEIINFCRDNLPHYMAPRTVIF-QDLPKTSTGKIQKFILRDKAKALGSLF
>Capang02g002206
MEGLLKCSA-NYAPLTPISFLERAANVFKGTTSIIDGP-SVKYTWEETHARCIKLASALS-ELGISRGDVVATLARNVYAMQELHFAVPMAGAVICTLNTRHDSAMLSVLLSHSEAKVIFVDQQLLQVAQGA-IDIL-VNERVIPPLLVLISDFDS-----SSPTIVNSIT--HEYEGLLESGSSEFSVRRPT--SEFDPISVNYTSGTTSRPKGVVYNHRGAYLNTIATFMLHVMSSWPVYLWTVPTFHCNGW-CLTWGLAALGGTSICLRQVSPKAIFENIAEHKVTHLSGAPTVMNMIVNSPVSDR-KPLPHKVNIMTGGSPPPPQILSKMEELGFRVHHLYGLTETYGPGTYCLWKPEWDSLPPNEKYKLKARQGVQHLCSEGVDVMDPLTLEKVPEDGKTIGEIMFRGNTVMSGYLKDVQATEAAFK-GG-WFHSGDLAVKHPDGYIEVKDRLKDIIISGGENISTVEVERVLYSHPAVLETAVVARPDNLWGQTPCAFVKLKDGS-NN---VSDQEIINFCRDNLPHYMAPRTVIF-QDLPKTSTGKIQKFILREKARSLGSL-
>Niben101Scf00585g04011.1
VEGMVKCDA-NYVPLTPISFLERAAN--------------------------------------------VATLSPNVPAMKELHFAVPMAGAVLCPLNTRLDSAMISTLLMHSEAKVIFVDQQLLQLAQGA-ISLL-AIKKTQPPFLVVISDN-----------IDNSST--YEYESLLKSGHSGFSIRWPI--SEFDPISINYTSGTTSGPKEF---HRGAYLNSIATFLLHEMSSLPIYLWTVPTFHCNGW-CLIWGLAAFGGANVCLRHISAKEIFESISLYKVTYMGGAPTVLNIIVNSSPRDR-KPLPHKVKIMMG------------------VHH--HLHKSF---------PEWRNW--------DLKQGVQHLCLEEVDVRDSATMEKVPADGVTMRKVMFRGNTVMSGYLKDVKATEEAFR-GG-WFHSGDLAVKHPDGYIDVKDQSKDIIISGGENISTIEVERALYRHPAVFEAAVVARPDNYWGQTPCAFVKLKEGF--D---VSAKEIINFCRDNLPHYMAPRTVIF-QDLPKTSTGKIQKFILREKAKALGSLF
>Sme2.5_01810.1_g00009.1
VDGNEAAKY-QAVPMSPLAFLEKQSVVYEEVTLPVVD--DLVFISDKAYARCSRLAKCFT-VVGVPMAYIVATLAPNVPAMQELHFAVPMAGAVLCTLNTRHDSSMLSILLIHSEAKVIFVDQQLLEVARGA-LALI-ADKKQNPPLLVVICQSDE-----SSPAIENLNTRDLEYESLLKTGDSDFAIRWPR--TEFDPISINYTSGTTSRPKGVVYSHRGAYLNTIATFLLHEMSLFPVYLWTVPMFHCNGW-CLVWGLAALGGTNVCLRNVSPKDIFENISLHNVTHMGGAPTVLNKIVNSPRCDL-KPLPREVKIMTGGSPPPPQVISKMEELGFRVNHLYGLTEIYGPGTYCLWKPEWDSLPPDEKFILKARQGVQHLCLKEVDVRDSTTMEKVPADGKSIGEIMFKGNTVMSGYFNDTKATEEAFK-GG-WFHSGDLAVKHPDGYIEVKDRLKDIIISGGENISTVEVERVLYSHPAVLEAAVVARPDNHWGQTPCAFVKLKEGF--S---VGDQEIINFCRDNLPHYMAPRTVIF-EDIPKTSTGKIQKFILREKANALGSLF
>Niben101Scf00592g14006.1
VEGMVKCDA-NYVPLTPISFLERAANVFCDRTSVIFGP-SVMYTWEETYARCIKLASALV-QLGITRGDVVATLAPNVPAMQELHFAVPMTGAILCTLNTRLDSAMISTLLMHSEAKVIFVDQQLLQLAQGA-ISLL-AIKKTQPPLLVVISDN-----------IDNSNT--YEYESLLKSGHSDFSIRLPI--SEFDPISINYTSGTTSRPKGVVYSHRGAYLNSIATFLLHEMSSLPIYLWTVPTFHCNGW-CLIWGLAAFGGTNVCLRHVSAKEIFESISLYKVTYMGGAPTVLNMIVNSSPCDR-KPLPHKVKTMTGGSPPPPQILSRMEELGFGVNHVYGLTETYGPGTYCLWKPEWDSLPPDERFTLKARQGVQHLCLEEVDVRDSVTMEKVPADGVTMGEVMFRGNTVMSGYLKDVKATEEAFR-GG-WFHSGDLAVKHPDGYIDVKDRLKDIIISGGENISTVEVERALYRHPAVFEAAVVARPDNHWGQTPCAFVKLKEGF--D---VSDKEIINFCRDNLPHYMAPRTVIF-QDLPKTSTGKIEKFILREKAKALGSLF
>Capana03g000347
IKS---CEA-NYVPLTPISFLERAANVFSERTSVIYGPSSVLYTWEQTYARCLKLASALVHHLSISRGDVVATLAPNVPAIQELHFAVPMAGAVLCTLNTRLDPAMISALLMHSEAKIIFVDQEFLQLAQEA-LSLL-ANKKTRQPHIVIISEKSN-----NISP----NT--YEYESLLESGHQEFAIRWPI--TEFDPISVNYTSGTTSRPKGVVYSHRGAYLNSIAAFLLHEMSTLPIYLWTVPTFHCNGW-CLIWGLAAVGGTNVCLRSVSPREIFESISLYKVTHMSGAPTVLNMIANTPSCDR-KPLPHKVKIMTGGSPPPPQIISRMEELGFEVNHLYGLTETYAAGTYCLWKPEWDSLPSEERFILKARQGVQHLCVEEVDVRDSITMKKVPTDGVTMGEVMFRGNTVMSGYLKDVKATEEAFR-GG-WFHSGDLAVKHPDGYIEVKDRLKDIIISGGENISTVEVETVLYSHPAVFEAAVVARPDKLWGETPCAFVKLKEGF--D---VGSQEIINFCRNNLPHYMAPRTVIF-QDLPKTSTGKIQKFILREKAKALGSLF
>Capang02g000322
WASIKSCEA-NYVPLTPISFLERAAKVFSERTSVIYGPSSVLYTWEQTHARCLKLASALVNHLGISRGDVVATLAPNVPAIQELHFAVPMAGAVLCTLNTRLDSAMISTLLMHSEAKIIFVDQQFLQLAQEA-LSLL-ANKKTRQPHVVIIPEKSN-----NNSP----NT--CEYESLLESGDKGFAIRWPI--TELDPISINYTSGTTSRPKGVVYSHRGAYLNSIATFLLHEMSTLPIYLWTVPTFHCNGW-CLIWGLAAVGGTNVCLRSVSSKEIFESISLYKVTHMGGAPTVLNMIANTLLCDR-KPLPHKVKIMTGGSPPPPQIISRMEELGFGVNHLYGLTETYAAGTYCLWKPEWDSLPSDERYILKSKQGVQHLCVEEVDVRDSITMKKVPADGVTMGEVMFRGNTVMSGYLKDIKATDEAFR-GG-WFHSGDLAVKHPDGYIEVKDRLKDIIISGGENISTVEVETVLYSHPAVFEAAVVARPDNHWGETPCAFMKLKEGF--H---VSSQEIINFCKDNLPHYKAPRTVIF-QDLPKTSTGKIQKFILREKAKALSSLF
>Peinf101Scf00178g01013.1
MDGLVKCSA-NYVPLTPLSFLERAANVFRDRTSVIYG-SQVKYTWEMTYDRCVKLASALV-QLGISRGDVVATLAPNVPAMQELHFAVPMAGGVLCTLNTRHDSAMISILLMHSEAKVIFVDQQLLSIAQGA-LALI-ADQKLKPPLLVIIPES-D-----DCPPIENSNN-THEYESLLKSGDSNFAIKWPK--NEFDPISVNYTSGTTSRPKGVVYSHRGAYLNTIATFLIHEMSHYPIYLWTVPTFHCNGW-CLAWGLAALGGTSVCLRHVSPKDIFENISLYKVTHMGGAPTVLNKIVNSPPCDQ-KPLPHRVKIMTGGSPPPPQIISKMEELGFGVQHLYGLTETYGPGTYCLWRPEWDSLPQDEKFILKARQGVQHLCLKEVDVRDSNTMEKVPANGKTIGEIMFRGNTVMSGYLKDTKATEEAFR-GG-WFHSGDLAVKHPDGYIEVKDRLKDIIISGGENISTVEVERVLYSHPAVIEVAVVARPDNHWGQTPCAFVKLKEGF--E---VSAQEIINFCRDNLPHYMAPRTVIFEDDLPKTSTGKIQKFVLREKANALGSLS
>Peaxi162Scf01116g00015.1
MDGLVKCSA-NYVPLTPLSFLERAANVFRDRTSVIYG-SHVKYTWEMTYDRCVKLASGLV-QLGISRGDVVATLAPNVPAMQELHFAVPMAGGVLCTLNTRHDSAMISILLMHSEAKVIFVDQQLLSIAQGA-LALI-VDQKLKPPLLVIIPES-D-----DSPPIENSNN-THEYESLLKSGDSNFSIKWPK--NEFDPISVNYTSGTTSRPKGVVYSHRGAYLNTIATFLIHEMSHYPIYLWTVPTFHCNGW-CLAWGLAALGGTSVCLRHVSPKDIFENISLYKVTHMGGAPTVLNKIVNSPPCDQ-KPLPHRVKIMTGGSPPPPQIISKMEELGFGVQHLYGLTETYGPGTYCLWRPEWDSLPQDEKFILKARQGVQHLCLKEVDVRDSNTMEKVPANGKTIGEIMFRGNTVMSGYLKDTKATEEAFR-GG-WFHSGDLAVKHPDGYIEVKDRLKDIIISGGENISTVEVERVLYSHPAVNEVAVVARPDNHWGQTPCAFVKLKEGF--E---VSAQEIINFCRDNLPHYMAPRTVIFEDDLPKTSTGKIQKFVLREKANALGSLF
>Niben101Scf09291g00002.1
IEGLIKCEA-NNVPLTPLSFLERAANIFCDRTSVIYG-SKVKYTWEETHVRCVKLASALV-QLGISRGDVVATLAPNVPAMQELHFAAPMAGAVLCTLNTRHDSAMVSTLLMHSEAKVIFVDQQLLKIAQGA-LDLI-ADNKLKPPLLVVISES-D-----DSLPIDDSST--HEYESLLKSGENHFVIRWPI--SEFDPISVNYTSGTTSRPKGVVYSHRGTYLNTIATFLLHEMSSFPTYLWTVPTFHCNGW-CLVWGLAALGGTNICLRNVSPKDIFENISLHKVTHMGGAPTVLNKIVNSPQCDR-QPLPHKVKIMTGGSPPPPQIISKMEELGFGVHHLYGLTETYGPGTYCMWKPEWDSLPPDEKFVLKARQGVQHLCLEEVDVRDSMTMEKVPADGKTIGEIMFRGNTVMSGYLKDTKATEEAFK-GG-WFHSGDLAVKHPDGYIEVKDRLKDIIISGGENISTVEVERVLYSHPGVLEAAVVARPDNHWGQTPCAFVKLKEGF--I---VGDQEIINFCRDNLPHYMAPRTVIF-EDIPKTSTGKIQKFILREKAKALGSLF
>Nto_XP_009594041.1
IEGLIKCSA-NHVPLTPLSFLERAANVFRDRTSVIYG-SKVKYTWEETHVRCVKLASALV-QLGISRGDVVATLAPNVPAMQELHFAVPMAGAVLCTLNTRHDSAMVSTLLMHSEAKVIFVDQQLLKIAQGA-LDLI-ADSKLKPSLLVVIPES-D-----DPLPIDNSST--HEYESLLKSGENHFSIRWPI--TEFDPISVNYTSGTTSRPKGVVYSHRGAYLNTIATFLLHEMSSFPTYLWTVPTFHCNGW-CLLWGLAALGGTNVCLRNVSPKEIFENISLHKVTHMGGAPTVLNKIVNSPPCDR-QPLPHKVKIMTGGSPPPPQIISKMEELGFGVHHLYGLTETYGPGTYCLWKPEWDSLPPDEKFVLKARQGVHHLCLEEVDVKDSMTMEKVPADGKTIGEIMFRGNTVMSGYLKDTKATEEAFR-GG-WFHSGDLAVKHSDGYIEVKDRLKDIIISGGENISTVEVERVLYSHPAVLETAVVARPDNHWGQTPCAFVKLKEGF--S---VGDQEIINFCRDNLPHYMAPRTVIF-EDIPKTSTGKIQKFILREKAKALGSLL
>NIATv7_g05963.t1
IEGLIKCAA-NHVPLTPLSFLERAANVFRDRTSVIYG-SKLKYTWEETHVRCVKLASALV-QLGISRGDVVATLAPNVPAMQELHFAVPMAGAVLCTLNTRHDSAMISTLLMHSEAKVIFVDQQLLKIAQGA-LDLI-ADSKLKPPLLVVIPES-D-----DPLPFDNSST--HEYESLLKSGENHFAIRWPI--TEFDPISVNYTSGTTSRPKGVVYSHRGAYLNTIATFLLHEMSSFPTYLWTVPTFHCNGW-CLVWGLAALGGTNVCLRNVSPKDIFENISLHKVTHMGGAPTVLNKIVNSPPCDR-QPLPHKVKIMTGGSPPPPQIISKMEELGFGVHHLYGLTETYGPGTYCMWKPEWDSLPPDEKFVLKARQGVHHLCLEEVDVRDSMTMEKVPADGKTIGEIMFRGNTVMSGYLKDTKATEEAFR-GG-WFHSGDLGVKHRDGYIEVKDRLKDIIISGGENISTVEVERVLYSHPAVLEAAVVARPDNHWGQTPCAFVKLKEGF--S---VGDQEIINFCRDNLPHYMAPRTVIF-EDIPKTSTGKIQKFILREKAKALGSLF
>Sly_XP_004234517.1
MEGFAKCSA-NFEPLTPLSFLERAANVFRDTTSVIYGE-KLKYNWEQTHNRCVKLASALV-HLGISHGDVVATLAPNVPAMQELHFAVPMAGAVLCTLNTRHDSAMLSVLLMHSEAKVIFVDQKLLEIARGA-LAQL-ADKKQNLPLLVVICQT-D-----ESPAVENLNPRDHDYETLLGSGDSNFAIRWPR--TEFDPISINYTSGTTSRPKGVVYSHRGAYLNTIATFLLHEMSSFPVYLWTVPMFHCNGW-CMIWGLAALGGTNVCLRNVSPKDIFENISLHKVTDMGGAPTVLNKIVNSPPCDL-KPLPHKVKIMTGGSPPPPRVIAKMEELGFKVNHLYGLTETYGPGTSCLWKPEWDSLPPDEKFVLKARQGVQHLCLKEVDIRDSTTMEKVPADGKTIGEIMFRGNTVMSGYLNDTKATEEAFK-GG-WFHSGDLAVKHPDGYIEVKDRLKDIIISGGENISTVEVERVLYSHPAVVEAAVVARPDNHWGQTPCAFVKLKEGF--S---VDDQEIINFCRDNLPHYMAPRTVIF-EDIPKTSTGKIQKFILRERANALGSIF
>Peinf101Scf00562g10002.1
MEGLFKCHA-NYVPLTPISFLERAANVFSERTSVIYG-SSVKYTWGETYARCVRLADALVHQLEISRGDVVATLAPNVPAMQELHFAVPMAGAVLCTLNTRLDSAMISALLMHSEAKVMFVDQQFLQLAQEA-ISLL-VNKKSKPPTLVVISEKFN-----N---IENHNS--YEYESLLKSGHNDFAIRWPV--SEFDPISINYTSGTTSRPKGVIYSHRGAYLNSIATFLLHEMNSFPIYLWTVPTFHCNGW-CLIWGLAALGGTNVCLRNVSPNEIFESISLYNVTHMSGAPTVLNMILNSPSCSR-KPLPHKVKIMTGGSPPPPQILSSMEEMGFGVNHLYGLTETYG--------PEWDSLPPAERFTLKARQGVQHLCSEEVDVRDSVTMEKVPPDGTTMGEVMFRGNTVMTGYFKDAKATEEAFR-GG-WFHSGDLAVKHPDGYIEVKDRLKDIVISGGENISTVEVERVLYSYPAVFEAAVVARPDNHWGQTPCAFVKLKQGF--D---VSDQEIINFCRENLPHYMAPRTVIF-QDLPKTSTGKALSFPLNESSAQFGSKV
>Peaxi162Scf00580g00413.1
MEGLFKCHA-NYVPLTPISFLERAANVFSERTSVIYG-SSVKYTWGETYARCVRLADALVHQLEISRGDVVATLAPNVPAMQELHFAVPMAGAVLCTLNTRLDSAMISVLLMHSEAKVMFVDQQFLQLAQEA-VSLL-VNKKSKPPTLVVISEKFN-----N---IENHNS--YEYESLLKSGHNDFAIRWPV--SEFDPISINYTSGTTSRPKGVIYSHRGAYLNSIATFLLHEMNSFPIYLWTVPTFHCNGW-CLIWGLAALGGTNVCLRSVSPNEIFESISLYNVTHMGVAPTVLNMILNSPSCSR-KPLPHKVKIMTGGSPPPPQILSRMEEMGFGVNHLYGLTETYGPGTYCLWKPEWDSLPPAERFTLKARQGVQHLCSEEVDVRDPVTMEKVAPDATTMGEVMFRGNTVMSGYLKDAKATEEAFR-GG-WFHSGDLAVKHPDGYIEVKDRLKDIVISGGENISTVEVERVLYSYPAVFEAAVVARPDNHWGQTPCAFVKLKQGF--D---VSDQEIINFCRENLPHYMAPRTVIF-QDLPKTSTGKVQKFILREKAKALGSIF
>Capana02g000381
WASIKSCEA-NYVPLTPISFLERAAKVFSERTSVIYGPSSVLYTWEQTHARCLKLASALVNHLGISRGDVVATLAPNVPAIQELHFAVPMAGAVLCTLNTRLDSAMISTLLMHSEAKIIFVDQQFLQLAQEA-LSLL-ANKKTRQPHVVIIPEKSN-----NNSP----NT--CEYESLLESGDKGFAIRWPI--TELDPISINYTSGTTSRPKGVVYSHRGAYLNSIATFLLHEMSTLPIYLWTVPTFHCNGW-CLIWGLAAVGGTNVCLRSVSSKEIFESISLYKVTHMGGAPTVLNMIANTLLCDR-KPLPHKVKIMTGGSPPPPQIISRMEELGFGVNHLYGLTETYAAGTYCLWKPEWDSLPSDERYILKSKQGVQHLCVEEVDVRDSITMKKVPADGVTMGEVMFRGNTVMSGYLKDIKATDEAFR-GG-WFHSGDLAVKHPDGYIEVKDRLKDIIISGGENISTVEVETVLYSHPAVFEAAVVARPDNHWGETPCAFMKLKEGF--H---VSSQEIINFCKDNLPHYKAPRTVIF-QDLPKTSTGKIQKFILREKAKALSSLF
>Capang04g002118
MDGLVKCSA-NFEPLTPLSFLERAANVFRDRTSVVYGE-KLKYNWEETHNRCVKLASSLV-HLGISHGDVVATLAPNVPAMQELHFAVPMAGAILCTLNTRHDSAMLLILLMHSEAKVIFVDQQLLEVARGA-LALL-VEKKQKPPLLVVIHQSDD-----DSSAIDNVNVRDHEYESLVRSGESDFSIRWPR--TEFDPISINYTSGTTSRPKGVVYNHRGAYLNTIATFLLHEMSMFPVYLWTVPMFHCNGW-CMAWGLAALGGTNVCLRNVSPKDIFENILLHKVTHMGGAPAVLNKIVNSPPCDL-KPLAHKVSIMTGGSPPPPQVISKMEKLGFSVNHLYGLTETYGPGTYCLWKPDWDSLPPDKKFILKARQGVQHLCLKEVDIRDSTTMEKVPADGKTIGEIMFRGNTVMSGYLKDTKATEEAFK-GG-WFHSGDLAVKHPDGYIEVKDRLKDIIISGGENISTVEVERVLYSHPGVLEAAVVARPDNHWGQTPCAFVKLKEGF--S---VGDQEIINFCRDNLPHYMAPRTVIF-DDIPKTSTGKIQKFILREKANALGSL-
>PGSC0003DMP400015231
-----------------------------------------------------------------------------------------MAGAVLCSLNTRLDSAMLSTLLMHSEAKIIFVDQQLLQLAQEA-LSII-SSKNTKPPLVVIISEKSN-----NSIT----NT--WDYESLLESGDRDFAIRWPI--TEFDPISINYTSGTTSRPKGVVFNHRGAYLNSIATFLAHEMSTLPIYLWTVPTFHCNGW-CMIWGLAAVGGTNVCLRSVSPKEIFESISLYKVTHMGGAPTVLNMIVNTPSCDR-KPLPHKVKIMTGGSPPPPQMLSRMEELGFGVIHFYGLTETHGAGTYCLWKPEWDSLPSDERLILKARQGVQHLCVEEVDVRDSITMKKVPADGVTMGEVMFRGNTVMSGYLKDQKATDEAFR-GG-WFHSGDLAVKHPDGYIEVKDRSKDIIISGGENISTIEVETVLYSHPAVLEAAVVARPDNHWGQTPCAFVKLKEGY--D---VSSQEIINFSRDNLPHYMAPRTVIF-QDLPKTSTGKIQKSILREKAEALGSLF
>Capana02g002469
-----------------------------------------------------------------------------------------MAGAVICTLNSRLDSAMISVLLRHSEAKIIFVDQKLLQVAQGA-LDIL-AKEKAKPPLLVLISDS-D-----SSPTIVNSVT--HVYESLLESGSSEFSARWPT--SEFDPISINYTSGTTSRPKGVVYNHRGAYLNTIATFMLHEMSSWPVYLWTVPTFHCNGW-CLTWGLAALGGTSICLRQVSPRAIFEYIAGHKVTHMSAAPIVMNMIVNSPVSDR-KPLPHKVNIMTGGSPPPPQILSKMEELGFRVHHLYGLTETYGPGTYCLWKPEWDSLPPHEKYKLKARQGVQHLCSEGVDVMDPLTLEKVPQDGKTMGEIMFRGNTVMSGYLKDVQATEEAFK-GG-WFHSGDLAVKHPDGYIEVKDRLKDIIISGGENISTVEVERVLYSHPAVLETAVVARPDNHWGQTPCAYVKLKDDS-NN---VSDQEIINFCRDNLPHYMAPRTVIF-QDIPKTSTGKIQKFILREKARALGSLC
>Capana04g002401
MDGLVKCSA-NFEPLTPLSFLERAANVFRDRTSVVYGE-KLKYNWEETHNRCVKLASSLV-HLGISHGDVVATLAPNVPAMQELHFAVPMAGAILCTLNTRHDSAMLSILLMHSEAKVIFVDQQLLEVARGA-LALL-IEKKQKPPLLVVIHQSDD-----DSSAIDNVNVRDHEYESLVRSGESDFSIRWPR--TEFDPISINYTSGTTSRPKGVVYNHRGAYLNTIATFLLHEMSMFPVYLWTVPMFHCNGW-CMAWGLAALGGTNVCLRNVSPKDIFENILLHKVTHMGGAPAVLNKIVNSPPCDL-KPLAHKVSIMTGGSPPPPQVISKMEKLGFSVNHLYGLTETYGPGTYCLWKPDWDSLPPDKKFILKARQGVQHLCLKEVDIRDSTTMEKVPADGKTIGEIMFRGNTVMSGYLKDTKATEEAFK-GG-WFHSGDLAVKHPDGYIEVKDRLKDIIISGGENISTVEVERVLYSHPGVLEAAVVARPDNHWGQTPCAFVKLKEGF--S---VGDQEIINFCRDNLPHYMAPRTVIF-DDIPKTSTGKIQKFILREKANALGSLF
>Capana02g002467
MEGLLKCSA-NYAPLTPISFLERAANVFKGTTSIIDGP-SVKYTWEETHARCIKLASALS-ELGISRGDVVATLARNVYAMQELHFAVPMAGAVICTLNTRHDSAMLSVLLSHSEAKVIFVDQQLLQVAQGA-IDIL-VNERVIPPLLVLISDFDS-----SSPTIVNSIT--HEYEGLLESGSSEFSVRRPT--SEFDPISVNYTSGTTSRPKGVVYNHRGAYLNTIATFMLHVMSSWPVYLWTVPTFHCNGW-CLTWGLAALGGTSICLRQVSPKAIFENIAEHKVTHLSGAPTVMNMIVNSPVSDR-KPLPHKVNIMTGGSPPPPQILSKMEELGFRVHHLYGLTETYGPGTYCLWKPEWDSLPPNEKYKLKARQGVQHLCSEGVDVMDPLTLEKVPEDGKTIGEIMFRGNTVMSGYLKDVQATEAAFK-GG-WFHSGDLAVKHPDGYIEVKDRLKDIIISGGENISTVEVERVLYSHPAVLETAVVARPDNLWGQTPCAFVKLKDGS-NN---VSDQEIINFCRDNLPHYMAPRTVIF-QDLPKTSTGKIQKFILREKARSLGSLC
>PGSC0003DMP400032552
MEGFVKCSA-NFEPLTPLSFLERAANVFRDRTSVIYGE-NLKYNWEQTHNRCVKLASALV-HLGISHGDVVATLAPNVPAMQELHFAVPMAGAVLCTLNTRHDSAMLSILLMHSEAKVIFVDQKLLEIAQGA-LALL-ADKKQNLPLLVVICQT-D-----ESPAVENLNPRDHYYESLLGSGDSNFAIRWPR--TEFDPISINYTSGTTSQPKGVVYSHRGAYLNTIATFLLHEMSLFPVYLWTVPMFHCNGW-CMVWGLAALGGTNVCHRNVSPKGIFENISLHKVTHMAGAPTVLNKIVNSPPCDL-KPLPHKVKIMTGGSPPPPQVIAKMEELGFGVNHLYGLTETYGPGTYCLWKPEWDSLPPDEKFILKARQGVQHLCLKEVDIRDSTTMEKVPADGKTIGEIMFRGNTVMSGYLNDTKATEEAFK-GG-WFHSGDLAVKHPDGYIEVKDRLKDIIISGGENISTVEVERVLYSHPAVVEAAVVARPDNHWGQTPCAFVKLKEGL--S---VDDQEIINFCRDNLPHYMAPRTVIF-EDIPKTSTGKIQKFILREKANALGSLF
>Sopen03g006040.1
MEGFVKCSA-NFEPLTPLSFLERAANVFRDTTSVIYGE-KLKYNWEQTHNRCVKLASALV-HLGISHGDVVATLAPNVPAMQELHFAVPMAGAVLCTLNTRHDSAMLSVLLMHSEAKVIFVDQKLLEIAQGA-LALL-ADKKQNLPLLVVICQT-D-----ESPSVENLNPRDHDYESLLGSGDSNFAIRWPR--TEFDPISINYTSGTTSRPKGVVYSHRGAYLNTIASFLLHEMSLFPVYLWTVPMFHCNGW-CMIWGLAALGGTNVCLRNVSPKDIFENISLHKVTDMGGAPTVLNKIVNSPPCDL-KPLPHKVKIMTGGSPPPPQVIAKMEELGFKVNHLYGLTETYGPGTSCLWKPEWDSLPPDEKFVLKARQGVQHLCLKEVDIRDSTTMEKVPADGKTIGEIMFRGNTVMSGYLNDTKATEEAFK-GG-WFHSGDLAVKHPDGYIEVKDRLKDIIISGGENISTVEVERVLYSHPAVVEAAVVARPDNHWGQTPCAFVKLKEGL--S---VDDQEIINFCRDNLPHYMAPRTVIF-EDIPKTSTGKIQKFILREKANALGSIF
>c40661_g1_i2
MEGTIRCS-ANYVPLSPISFLERSAVVYRNRPSIVYG--HVKFTWAHTRQRCLNLASALS-LLGISRGDVVAVLAPNIPATYELHFGVPMAGAVLCTLNVRYDSSMVSVLLKHSEAKVIFVDYQLLDAAKGA-LEILSKEGVKL-PHLVLIPDCDR--Q-LSRVHNGTLTPGDLEYESFLATGKPNFEIVWPN--DEWDAIALNYTSGTTSSPKGVVYSHRGAYLNSLAAVLLNEMPSMPVYLWTVPMFHCNGW-CLTWGVAAQGGTNICLRNVTAAGIFTSIAGHQVSHMGGAPTVLNMIINAPPSVK-RPLPRKVAVMTGGAPPPPQVLFKMEELGFDVTHSYGLTETYGPGTVCTWKPEWNSLSPDEQAKIKARQGLHHIGMEEVDVKDPASMKSVSPDMKTMGEVMFRGNTIMNGYLKNLKATEDAFK-GG-WFRTGDLAVKHPDGYIELKDRAKDIIISGGENISTIEVESVIFSHPAVLEAAVVGRPDDYWGETPCAFVKLKDGN--T---ATSDEIIKYCRDRLPHYMAPKTVIF-DELPKTSTGKTQKFVLRQRAKALGSIS
>c43075_g1_i1
MDRLPKCG-ANYVSLTPLTFLTRASKCYADRTSIVYR--GVRFSWRQTYERCCRLASSLR-SLNVVKNDVVSVLAPNVPAMYEMHFSVPMAGAVLNAINTRLDAKKHSSNSQALRSKSFFCDYEYLEIAKKA-LELLVVDLDKSMPLVVVIDDIDS----PSGIRLGEI-----EYEQLVSQGNPSYVPEEIN--DEWDPITLNYTSGTTSEPKGVVYSHRGAYLSTLSLLLGWEMGTEAVYLWSLPMFHCNGW-TFTWGIAARGGTNICIRNTTAQEMYTNIVSHNVTHMCCVPIVFNILLDAKPHEY-KPLMTRVQILTGGAPPPAPLLEKIERLGFHVVHAYGLTEATGPALVCEWQEKWNELPRENQARLKARQGVGILTLADVDVKDLKTNENVPRDGKSIGEICLRGSSMMKGYFKNDKENSQVFK-NG-WFYSGDVGVIHKDGYLEIKDRCKDVIISGGENISSIEVENVIMRHESVVETCVVAMPHPKWGESPCAFVILRKNNNDSN-VVQEVDIIDHCRSNLPGFMVPKKVKFVEELPKTGTGKVQKHLLRAIAKDFKSNQ
>c47456_g1_i1
MDELKPRP-PNSSPLTPLTFLERAATIYADCPSIIYN--HTSYTWSQTHLRCLKLASSIA-SLGIKRSDVVSVVAPNVPAMYELHFAAPMAGAVLNTLNTRLNPQTISVLLRHSDSKLVFVDSQSKSFILEA-LSLFPPNSNR--PILVLIEDDE-----FPVPRTGEFIS---TYEELIQKGDSGFNWFRPN--SEFDPIVMNYTSGTTSAPKGVVHSHRGIFIVTLDSLIEWSVPKQPVYLWTLPMFHANGW-SYPWGMAAVGGTNVCLRKFDSNIIYDNIKKHKVTHICAAPVVLNMLSNSP--DS-KPLSHPVYIMTAGSPPPSAILFRAESLGFIVHHGYGLTETGGLVISCTWKEHWNKLPATERARLKSRQGVRTVGMTEVDVVDPETGVSVKRDGSTLGEVVLKGGCVMLGYFKDPEGTSKCMKDDG-WFYTGDVAVMHLDGYIEIKDRSKDVIISGGENLSSVEVESVLYAHPAVNEAAVVARPDEFWGETPCAFVSLKKGKEK----TSEKDIIEFCRAKLPRYMVPKTLVVKQELPRTSTGKIQKFLLREIAKSMGKSK
>c50243_g2_i2
VEGLMRCS-ANYFPLTPISFLDRAAKVFRDRTSVVYG-SSVKYTWEETHDRCVKLASALS-QLGISRGDVVATLAPNVPAMQELHFAVPMAGGVLCTLNTRHDSAMISVLLRHSEAKVIFVDQQLVEVAQGA-LNLLADADTK--PLLVLISDPDN--L-PPHTATSDIN----EYDTLLASGKNDFAISWPV--SEFDPISVNYTSGTTSRPKGVVYNHRGAYLNAIASSFIHGMSSMPTYLWTVPMFHCNGW-CLPWGLAALGGTNICLRRVSPKDIFENICLHKVTHMSGAPTVLNMIANAPPSDR-KPLPHKVELMTGGSPPPPDILSKMEELGFCVSHLYGLTEIHGPGTSCLWKPEWELLPPDERFVRKARQGVPHLFMQEVDVTDTVTMESVPEDGKTMGEITFRGNIVMSGYLKDVKATEEAFR-GG-WFHSGDLAVKHPDGYIEVKDRMKDIIISGGENISSVEVERVLCSHPAVLEAAVVARPDNHWGQTPCAFVKLKEGF--S---IDDQEIINFCRDYLPRYMAPRTVIF-DDLPITSTGKIQKFILRGKAKALGSLS
>c50279_g1_i3
MDRLPKCG-ANYVPLTPLTFLTRASNSYATRTSIVYG--DVRFTWRQTYERCCRLAFSLR-SLNIVKNDVVSVLAPNVPAMLEMHFAVPMAGAVLNTINTRLDPRNIALILKHSEAKIFFIEYEYMEKAKKA-LEILMADFEMPMPLIVAIDDLDS----PTGFRLGEL-----EYEQLVQQGNPRYVPSQHNIDDEWDPITLSYTSGTTSEPKGVVYSHRGAFLSTLSLILGWEMGTEPVYLWSLPMFHCNGW-TFTWGIAARGGTNVCIRNTTAHEIYSNTALHNVTHMCAAPIVLTIIVEAKPHER-HQITTPVEIMVGGSPPPAPLLEKIERLGFHLVHAYGLTEATGPALVCEWQAKWNELPWQDQATLKARQGLGILTLADVDVKISETMQSVPRDGKTRGEICLRGSSIMKGYFKNEKANSEVFK-NG-WFLTGDVGVIHPDGYVEIKDRCKDVIISGGENISSVEVESAILKHPYVVEASVVAMPHPRWGESPCAFVILRKNN-SN---VREGDIVAHCRKNLPGFMVPKKVKFVEELPKTGTGKVQKNLLRAVAKTFKSNQ
>c53957_g1_i2
IDDLPKNE-ANYTALTPLWFLERAAFVYPNRKSLVHG--SVDYTWHQTYRRCRQLASALT-KRSVTFGTTVAVIAPNVPAMYEAHFGIPMAGAVLNAVNVRLNADTIAFLLGHCSAAVVMVDQEFFPLAEEA-LKFLENKSKGKQPLMIVIADKNC----DPAPVQYALAKGAIEYENFLETGDPDFPWKPPQ--DEWQSIALGYTSGTTASPKGVVLHHRGAYLMALSNSVVWSMKEGAVYLWTLPMFHCNGW-CFTWTLAAICGTNICLRQVTAKAVYSSIAHLGVTHFSAAPVVLNSIVNAPKEDTILPLPRLVHVSTAGASPPPPVLTAMTQRGFRVLHTYGLSETFGPSTLCTWKPEWDLLPTDVQARLNARQGVRYVSLERLDVVNPKDMKPVPADGKTMGEIVFRGNVVMKGYLKNPKANEAAFA-GG-WYHSGDLAVKHPDGYVEIKDRSKDIIISGGENISSVEVENVLYQHPAILEVSVVARPDEQWGESPCAFVTLKPDVKKTE-QQLAEDIMNFSRSKMPRYWVPKSVFF-GPLPKTATGKIQKHLLRAKVKEMGPLK
>c54581_g9_i1
MEGLVKCD-ANYVPLTPISFLERAANVFGERISVIYG-SSVNYTWKETYARCVKLASALV-QLGISRGDVAATLAPNVPAMQELHFAVPMAGAVLCTLNTRLDSSMLSTLLMHSEAKVIFVDHEFLHLARES-LSLLASKKTEP-PLLVIISE------------KSDTC----EYESLIKSGHRDFAIRWPR--TEFDPISINYTSGTTSRPKGVVYSHRGAYLNSIATFLLHDMSTFPVYLWTVPTFHCNGW-CLIWGLAAIGGTNVCLRRVSPKDIFESISLYKVTHMGGAPTVLNMIANSVSCGR-KPLEHEVKIMSGGSPPPPQILSRMEELGFGVNHLCGLTETYGPGMYCLWKPEWDSLPLDERFTLKARQGVQHLCMEEVDVRDPVTMEKMPADGTTMGEVMYRGNTVMSGYLKDLKATEEALR-GG-WFHSGDLAVKHPDGYIEVKDRLKDIVISGGENISTVEVENVLYTHPAVLEAAVVARPDNHWGQTPCAFVKLKQGFD-----VSAQEIIDFCKDNMPRYMAPRTVIF-QDLPKTSTGKIQKFILREKAKALGSLS
>c56078_g1_i1
TNKKVKRS-ANSCPFSPLDFLERASVVYGNCTSIVYN--ETCYTWSETYTRCIKLASAIA-SIGIQKGDVVSVLAPNIPAMYELQFAVPMSGAILNNINFRLDARTLSVLLQHSEAKLVFVDYQASSLLLEA-ISLFPPNLQH--PKLVLIDDDQN--NGSSLISNDSFCN---SYENMIKEGDSGFDWIFPE--SEWEPMTLNYTSGTTYSPKGVLHSHRSAFTMTVINLIDWCLPKQPVYLWTLPIFHINGW-SFSWGMAAVGGTNVCLRRVDAASIYEAIHKHKATHLSGAPVVLNMLSTYP--KR-KPLDSPVQILTAGAPPPAAVLDKTEALGFIVSHGYGLTETGGPVVSCAWKQEWNNLPPSKRAQLKSRQGVRMAGFTEVDVVDPETGISVERNGTTTGEVVMRGGSVMLGYLKDHEATSKCMK-NG-WFYTGDVGVMHSDGYLEVKDRSKDVIICGGENISSVEVESVLYMHPSVNEAAVVARPDKFWGETPCAFVSLKTGYDGTERKITEKDLREFCKENLPLYMVPRTVVVEEVLPKTATGKIQKYLLREKAKSVT---
